# Supplementary material for: Cellular liquid biopsy provides unique chances for disease monitoring, preclinical model generation and therapy adjustment in rare salivary gland cancer patients
Source: Mol Oncol. 2024 Oct 5;19(7):2056–73. doi: 10.1002/1878-0261.13741 (PMC12234380; doi:10.1002/1878-0261.13741)
Supplement: Supplementary file 2 — Table S1. Antibodies used for immunohistochemistry. [file MOL2-19-2056-s008.xlsx]

## Sheet: IHC Antibodies
Antibody	Clone	Source	Dilution	Antigen Retrieval
Androgen Receptor	SP107	Cell Marque	1:200	Tris-EDTA
EpCAM	BerEP4	Dako	1:200	Protease 1
CD56	123C3.D5	Cell Marque	1:400	Tris-EDTA
Cytokeratin	AE1/AE3	Dako	1:200	Tris-EDTA
EGFR	E30	Dako	1:100	Protease 1
Her2	rabbit polyclonal	Dako	1:500	Tris-EDTA
ki-67	MIB-1	Dako	1:200	Tris-EDTA
