# Supplementary material for: Cellular liquid biopsy provides unique chances for disease monitoring, preclinical model generation and therapy adjustment in rare salivary gland cancer patients
Source: Mol Oncol. 2024 Oct 5;19(7):2056–73. doi: 10.1002/1878-0261.13741 (PMC12234380; doi:10.1002/1878-0261.13741)
Supplement: Supplementary file 3 — Table S2. Antibodies and isotypes used in flow cytometry. [file MOL2-19-2056-s002.xlsx]

## Sheet: FC Antibodies
Antibody	Conjugate	Clone	Product number	Company	µl/sample
Anti-human CD326 (EpCAM) antibody	APC-Vio770	REA764	130-111-002	Miltenyi Biotec	1
Anti-human pan Cytokeratin antibody	PE	C-11	ab52460	Abcam	2.5
anti-human CD56 (NCAM) antibody	APC	HCD56	318309	Biolegend	5
anti-human CD340 (erbB2/HER-2) antibody	FITC	24D2	324404	Biolegend	2.5

## Sheet: FC Isotypes
Isotype control	Conjugate	Clone	Product number	Company
REA Control Antibody (S), human IgG1,	APC-Vio770	REA293	130-113-435	Miltenyi Biotec
Mouse IgG1, κ Isotype Ctrl Antibody	PE	MOPC-21	400112	Biolegend
Mouse IgG1, κ Isotype Ctrl Antibody	APC	MOPC-21	400120	Biolegend
Mouse IgG1, κ Isotype Ctrl Antibody	FITC	MOPC-21	400107	Biolegend
