# Supplementary material for: Cellular liquid biopsy provides unique chances for disease monitoring, preclinical model generation and therapy adjustment in rare salivary gland cancer patients
Source: Mol Oncol. 2024 Oct 5;19(7):2056–73. doi: 10.1002/1878-0261.13741 (PMC12234380; doi:10.1002/1878-0261.13741)
Supplement: Supplementary file 4 — Table S3. Drugs and concentrations. [file MOL2-19-2056-s003.xlsx]

## Sheet: Table S3
Compound	final Concentration [µM]
Alpelisib	19.9987	19.9987	3.9936	0.799744	0.15999	0.0319996	0.00599998	0.0013
Bicalutamide	99.9608	19.9997	3.9968	0.799872	0.159995	0.0319998	0.00799999
Carboplatin	199.946	39.9975	7.99949	1.61022	0.3135	0.0637959	0.0127598
Cisplatin	199.988	39.9975	8.0511	1.5675	0.31898	0.0637992	0.0132
Docetaxel	19.9987	3.9936	0.799744	0.15999	0.0319996	0.00599998	0.0013
Enzalutamide	99.9608	19.9997	3.9968	0.799872	0.159995	0.0319998	0.00799999
Epirubicin	9.99505	1.996	0.39984	0.0799936	0.0159997	0.00319999	0.00052
Lapatinib	19.9987	3.9936	0.799744	0.15999	0.0319996	0.00599998	0.0013
Tucatinib	19.9987	3.9936	0.799744	0.15999	0.0319996	0.00599998	0.0013
Erdafitinib	20	4	0.8	0.16	0.032	0.005	0.00325
	final Concentration [µg/ml]
Trastuzumab Emtansine		17757.5	1775.75	177.575	17.7575	1.77575	0.177575	0.0177575
Trastuzumab - Deruxtecan (DS-8201a)		17408.9	1740.89	174.089	17.4089	1.74089	0.174089	0.0174089
Cetuximab		1455.6	145.56	14.556	1.4556	0.14556	0.014556	0.0014556	for CTC-SGC-01a and CTC-SGC-01b
		1455.6	291.121	29.1121	2.91121	0.291121	0.0291121	0.00291121	for CTC-SGC-02, MCF7 and BT474
