# Supplementary material for: Cellular liquid biopsy provides unique chances for disease monitoring, preclinical model generation and therapy adjustment in rare salivary gland cancer patients
Source: Mol Oncol. 2024 Oct 5;19(7):2056–73. doi: 10.1002/1878-0261.13741 (PMC12234380; doi:10.1002/1878-0261.13741)
Supplement: Supplementary file 5 — Table S4. Patient information. [file MOL2-19-2056-s009.xlsx]

## Sheet: Table S4
patient No.	patient-ID	sample-ID	cancer type	permanent culture	CTC/7,5ml
1	SCLC-Pat-01	SCLC-01	smal cell lung cancer (SCLC)	no	111
2	SCLC-Pat-02	SCLC-02	smal cell lung cancer (SCLC)	no	0
3	SCLC-Pat-03	SCLC-03	smal cell lung cancer (SCLC)	no	12
4	SCLC-Pat-04	SCLC-04	smal cell lung cancer (SCLC)	no	22
5	SCLC-Pat-05	SCLC-05	smal cell lung cancer (SCLC)	no	0
6	SCLC-Pat-06	SCLC-06	smal cell lung cancer (SCLC)	no	5
7	SCLC-Pat-07	SCLC-07	smal cell lung cancer (SCLC)	no	3292
8	SCLC-Pat-08	SCLC-08	smal cell lung cancer (SCLC)	no	523
9	SCLC-Pat-09	SCLC-09	smal cell lung cancer (SCLC)	no	47
10	SCLC-Pat-10	SCLC-10	smal cell lung cancer (SCLC)	no	4
11	SCLC-Pat-11	SCLC-11	smal cell lung cancer (SCLC)	no	1
12	SCLC-Pat-12	SCLC-12	smal cell lung cancer (SCLC)	no	273
13	SCLC-Pat-13	SCLC-13	smal cell lung cancer (SCLC)	no	18
14	SCLC-Pat-14	SCLC-14	smal cell lung cancer (SCLC)	no	0
	SCLC-Pat-14	SCLC-25	smal cell lung cancer (SCLC)	no	129
15	SCLC-Pat-15	SCLC-15	smal cell lung cancer (SCLC)	no	936
16	SCLC-Pat-16	SCLC-16	smal cell lung cancer (SCLC)	no	14
17	SCLC-Pat-17	SCLC-17	smal cell lung cancer (SCLC)	no	0
18	SCLC-Pat-18	SCLC-18	smal cell lung cancer (SCLC)	no	0
19	SCLC-Pat-19	SCLC-19	smal cell lung cancer (SCLC)	no	17
20	SCLC-Pat-20	SCLC-20	smal cell lung cancer (SCLC)	no	83
21	SCLC-Pat-21	SCLC-21	smal cell lung cancer (SCLC)	no	0
22	SCLC-Pat-22	SCLC-22	smal cell lung cancer (SCLC)	no	64
23	SCLC-Pat-23	SCLC-23	smal cell lung cancer (SCLC)	no	62
24	SCLC-Pat-24	SCLC-24	smal cell lung cancer (SCLC)	no	1
25	BC-Pat-01	BC-01	breast cancer (BC)	no	4
26	BC-Pat-02	BC-02	breast cancer (BC)	no	4
27	BC-Pat-03	BC-03	breast cancer (BC)	no	0
	BC-Pat-03	BC-27	breast cancer (BC)	no	0
28	BC-Pat-04	BC-04	breast cancer (BC)	no	152
29	BC-Pat-05	BC-05	breast cancer (BC)	no	0
	BC-Pat-05	BC-25	breast cancer (BC)	no	85
30	BC-Pat-06	BC-06	breast cancer (BC)	no	0
31	BC-Pat-07	BC-07	breast cancer (BC)	no	0
32	BC-Pat-08	BC-08	breast cancer (BC)	no	15
33	BC-Pat-09	BC-09	breast cancer (BC)	no	0
34	BC-Pat-10	BC-10	breast cancer (BC)	no	0
35	BC-Pat-11	BC-11	breast cancer (BC)	no	39
36	BC-Pat-12	BC-12	breast cancer (BC)	no	0
37	BC-Pat-13	BC-13	breast cancer (BC)	no	2
38	BC-Pat-14	BC-14	breast cancer (BC)	no	10
39	BC-Pat-15	BC-15	breast cancer (BC)	no	58
	BC-Pat-15	BC-26	breast cancer (BC)	no	16
	BC-Pat-15	BC-28	breast cancer (BC)	no	52
40	BC-Pat-16	BC-16	breast cancer (BC)	no	180
41	BC-Pat-17	BC-17	breast cancer (BC)	no	4
	BC-Pat-17	BC-29	breast cancer (BC)	no	5
42	BC-Pat-18	BC-18	breast cancer (BC)	no	0
43	BC-Pat-19	BC-19	breast cancer (BC)	no	8
44	BC-Pat-20	BC-20	breast cancer (BC)	no	1
45	BC-Pat-21	BC-21	breast cancer (BC)	no	0
46	BC-Pat-22	BC-22	breast cancer (BC)	no	23
47	BC-Pat-23	BC-23	breast cancer (BC)	no	36
	BC-Pat-23	BC-30	breast cancer (BC)	no	57
	BC-Pat-23	BC-31	breast cancer (BC)	no	74
48	BC-Pat-24	BC-24	breast cancer (BC)	no	3
49	SGC-Pat-01	SGC-01	salivary gland cancer	yes	460
	SGC-Pat-01	SGC-02	salivary gland cancer	yes	305
50	SGC-Pat-02	SGC-03	salivary gland cancer	yes	18
51	SGC-Pat-03	SGC-04	salivary gland cancer	no	0
52	SGC-Pat-04	SGC-05	salivary gland cancer	no	0
53	PC-Pat-01	PC-01	Prostate cancer	no	580
54	PC-Pat-02	PC-02	Prostate cancer	no	1
55	PC-Pat-03	PC-03	Prostate cancer	no	58
56	PC-Pat-04	PC-04	prostate cancer	no	297
57	PC-Pat-05	PC-05	prostate cancer	no	559
58	GC-Pat-01	GC-01	gastric cancer	no	40
59	UC-Pat-01	UC-01	urothelial cancer	no	37
60	ChC-Pat-01	ChC-01	cholangiocellular cancer	no	1
61	RC-Pat-01	RC-01	renal cancer	no	2
62	RC-Pat-02	RC-02	renal cancer	no	0
