# Supplementary material for: Cellular liquid biopsy provides unique chances for disease monitoring, preclinical model generation and therapy adjustment in rare salivary gland cancer patients
Source: Mol Oncol. 2024 Oct 5;19(7):2056–73. doi: 10.1002/1878-0261.13741 (PMC12234380; doi:10.1002/1878-0261.13741)
Supplement: Supplementary file 6 — Table S5. Quantification of copy number alterations. [file MOL2-19-2056-s005.xlsx]

## Sheet: Table S5
Patient P01	m01	m12	m14	m22	m25
mean copy number, excluding CTC2_m22	2.1	2.13	2.57	2.66	2.63
mean copy number, CTC2_m22 (genome duplication)				4.54
mean copy number, all samples	2.1	2.13	2.57	3.28	2.63
mean RMS deviation for amplifications	0.61	0.51	1.56	1.63	1.82
mean RMS deviation for deletions	0.34	0.3	0.58	0.99	0.81
mean MAD for amplifications	0.39	0.33	1.11	1.11	1.21
mean MAD for deletions	0.27	0.24	0.42	0.75	0.63
mean percentage of genome with amplifications	14.93	17.49	39.28	42.56	41.02
mean percentage of genome with deletions	5.56	4.63	12.23	14.13	16.44
mean percentage of genome with aberrations	20.49	22.12	51.51	56.69	57.46
RMS = root mean squared
MAD = mean absolute deviation
mean copy number and deviation: underlying data are scaled segmentation data without rounding to integer
percentage: underlying data are scaled segmentation data rounded to integer
deviations are taken relative to base ploidy; this equals two for all samples except for CTC2_m22, for which it is four (genome duplication)
note that some deletions in the LN-Met at m12 are sub-threshold (1.5 < copy number < 2 ); this may in part be responsible for the drop in percent deletions to 4.6%.
