# Supplementary material for: Cellular liquid biopsy provides unique chances for disease monitoring, preclinical model generation and therapy adjustment in rare salivary gland cancer patients
Source: Mol Oncol. 2024 Oct 5;19(7):2056–73. doi: 10.1002/1878-0261.13741 (PMC12234380; doi:10.1002/1878-0261.13741)
Supplement: Supplementary file 7 — Table S6. Tumoroid and control cell line drug tests: AUC, Emax, IC50. [file MOL2-19-2056-s006.xlsx]

## Sheet: ICconc small molecules
Cell Line - Drug (small molecule)	AUC	Emaxrel	Emaxabs	IC20 [µM]	IC50 [µM]	IC80 [µM]
BT-474 - Alpelisib	0.86256724	0.91321152	0.90155933	1.96379710	7.30115968	16.01440256
BT-474 - Bicalutamide	0.86050993	0.67858001	0.71476746	20.01019505	26.72021121	NA
BT-474 - Carboplatin	0.95375367	0.19336665	0.20839513	50.78270572	NA	NA
BT-474 - Cisplatin	0.93858715	0.73116294	0.72223366	62.60929945	142.46466168	NA
BT-474 - DMSO	0.96621199	0.20736902	0.20475478	28.03995675	NA	NA
BT-474 - Docetaxel	0.55782431	0.61113063	0.63356614	0.01618612	0.05296435	NA
BT-474 - Enzalutamide	0.89409358	0.46050218	0.49645311	20.11844699	NA	NA
BT-474 - Epirubicin	0.66255592	0.96434558	0.97758569	0.17746890	0.36766614	0.76936299
BT-474 - Histidine Buffer	0.96629389	0.32562185	0.30600585	3.23707045	NA	NA
BT-474 - Lapatinib	0.86277609	0.90680524	0.87596044	1.79904430	4.84484937	13.36876660
BT-474 - NaCl	1.01191458	0.06029120	0.03079666	NA	NA	NA
BT-474 - Tucatinib	0.84525746	0.98731338	0.96586289	3.05615470	3.63171271	4.39044813
CTC-SGC-01a - Alpelisib	0.97943200	0.36060543	0.32097006	4.30644936	NA	NA
CTC-SGC-01a - Bicalutamide	0.86663893	0.83846595	0.84312617	19.56132636	24.88726102	36.88674618
CTC-SGC-01a - Carboplatin	0.90769377	0.43614927	0.45928509	41.09182170	NA	NA
CTC-SGC-01a - Cisplatin	0.87659073	0.68652416	0.69836958	31.76723319	54.59638303	NA
CTC-SGC-01a - DMSO	0.98285872	0.13859459	0.12507680	NA	NA	NA
CTC-SGC-01a - Docetaxel	0.86290467	0.27197292	0.23251939	0.04778345	NA	NA
CTC-SGC-01a - Enzalutamide	0.96677323	0.39966781	0.38240869	47.00742210	NA	NA
CTC-SGC-01a - Epirubicin	0.84903832	0.99784965	0.97806842	1.73970335	1.86206796	1.97556162
CTC-SGC-01a - Histidine Buffer	1.01286915	0.09663612	0.04228469	NA	NA	NA
CTC-SGC-01a - Lapatinib	1.02852021	0.10494976	0.07518718	NA	NA	NA
CTC-SGC-01a - NaCl	0.98454803	-0.09985285	-0.01801126	NA	NA	NA
CTC-SGC-01a - Tucatinib	0.98618504	0.27517006	0.25417593	7.31007928	NA	NA
CTC-SGC-01b - Alpelisib	0.91273294	0.37494222	0.40839068	6.44816418	NA	NA
CTC-SGC-01b - Bicalutamide	0.86964411	0.65006357	0.72723739	27.67234239	71.08702476	NA
CTC-SGC-01b - Carboplatin	0.95951548	0.40044577	0.43633631	181.48309194	NA	NA
CTC-SGC-01b - Cisplatin	0.92683399	0.31582513	0.36380821	97.44855801	NA	NA
CTC-SGC-01b - DMSO	0.98369021	-0.09001129	-0.06187890	NA	NA	NA
CTC-SGC-01b - Docetaxel	0.81447814	0.33683279	0.34712195	0.13572507	NA	NA
CTC-SGC-01b - Enzalutamide	0.92563643	0.20758344	0.24821442	66.14839457	NA	NA
CTC-SGC-01b - Epirubicin	0.87978671	1.03688253	0.99203809	1.83340155	2.10391300	2.44350091
CTC-SGC-01b - Histidine Buffer	1.03113315	0.09682392	0.02422148	NA	NA	NA
CTC-SGC-01b - Lapatinib	0.99523399	0.05027412	0.01090218	NA	NA	NA
CTC-SGC-01b - NaCl	0.99926018	-0.04782062	-0.03261586	NA	NA	NA
CTC-SGC-01b - Tucatinib	1.02090614	0.14246475	0.11099155	NA	NA	NA
CTC-SGC-02 - Alpelisib	0.89508201	0.60802632	0.58267365	2.38414528	14.55018624	NA
CTC-SGC-02 - Bicalutamide	0.87747962	0.73227227	0.78077769	22.24828642	62.67305429	NA
CTC-SGC-02 - Carboplatin	0.63299304	0.97536051	0.99348489	2.88327862	6.26329020	13.36687678
CTC-SGC-02 - Cisplatin	0.57687000	0.96292707	0.97939929	1.35863024	3.46989109	8.89105602
CTC-SGC-02 - DMSO	0.99978693	-0.07495998	-0.06044512	NA	NA	NA
CTC-SGC-02 - Docetaxel	0.37639685	0.92221167	0.87290656	0.01181765	0.02049324	0.04675122
CTC-SGC-02 - Enzalutamide	0.90878491	0.37020938	0.40981836	33.05223376	NA	NA
CTC-SGC-02 - Epirubicin	0.58132141	0.98978203	0.98152784	0.07261367	0.14596376	0.30254797
CTC-SGC-02 - Histidine Buffer	1.00039609	0.18965556	0.16760390	NA	NA	NA
CTC-SGC-02 - Lapatinib	1.03744409	0.39209946	0.35022936	18.79624885	NA	NA
CTC-SGC-02 - NaCl	0.98143722	0.05279666	0.03911655	NA	NA	NA
CTC-SGC-02 - Tucatinib	0.96770920	0.45826521	0.41113120	3.80925702	NA	NA
MCF-7 - Alpelisib	0.88496819	0.74525362	0.70672369	1.80145860	8.34841736	NA
MCF-7 - Bicalutamide	0.93589116	0.47675112	0.48145788	29.60392039	NA	NA
MCF-7 - Carboplatin	0.96699310	0.11279322	0.08746350	NA	NA	NA
MCF-7 - Cisplatin	0.96125935	0.84096845	0.79994277	63.13687015	100.17053033	NA
MCF-7 - DMSO	0.99081623	0.02475642	0.02765114	NA	NA	NA
MCF-7 - Docetaxel	0.77170578	0.31272555	0.29888212	0.01863179	NA	NA
MCF-7 - Enzalutamide	0.90923672	0.34251360	0.37627523	30.96332819	NA	NA
MCF-7 - Epirubicin	0.88550490	0.92242466	0.87694317	1.67586052	1.85958808	2.17689949
MCF-7 - Histidine Buffer	1.02534955	0.23039543	0.17895973	NA	NA	NA
MCF-7 - Lapatinib	0.98775757	0.30894873	0.26932682	9.45082525	NA	NA
MCF-7 - NaCl	0.96364010	-0.05526215	-0.00577767	NA	NA	NA
MCF-7 - Tucatinib	0.91512734	0.43850527	0.44714847	3.62498353	NA	NA
Cell Line - Drug (ADC)	AUC	Emaxrel	Emaxabs	IC20abs [µg/ml]	IC50abs [µg/ml]	IC80abs [µg/ml]
BT-474 - Trastuzumab-Deruxtecan	0.866537	0.418865	0.413958	61.744578	NA	NA
BT-474 - Trastuzumab-Emtansine	0.655912	0.804173	0.768074	1.348522	11.072740	NA
CTC-SGC-01a - Trastuzumab-Deruxtecan	0.527863	0.685203	0.849052	0.007659	6.912892	1308.050630
CTC-SGC-01a - Trastuzumab-Emtansine	0.798942	0.567036	0.517118	4.302223	2167.596920	NA
CTC-SGC-01b - Trastuzumab-Deruxtecan	0.600588	0.819875	0.822300	0.103143	16.582097	1990.227535
CTC-SGC-01b - Trastuzumab-Emtansine	0.765647	0.549429	0.471774	0.997509	NA	NA
CTC-SGC-02 - Trastuzumab-Deruxtecan	0.140116	0.916261	0.974295	0.004040	0.009986	0.047628
CTC-SGC-02 - Trastuzumab-Emtansine	0.660021	0.916118	0.879458	4.967535	12.774602	49.425732
MCF-7 - Trastuzumab-Deruxtecan	0.897525	0.532322	0.587950	652.719250	1272.148081	NA
MCF-7 - Trastuzumab-Emtansine	0.781540	0.686030	0.657738	7.476698	191.582918	NA
