# Supplementary material for: Cellular liquid biopsy provides unique chances for disease monitoring, preclinical model generation and therapy adjustment in rare salivary gland cancer patients
Source: Mol Oncol. 2024 Oct 5;19(7):2056–73. doi: 10.1002/1878-0261.13741 (PMC12234380; doi:10.1002/1878-0261.13741)
Supplement: Supplementary file 9 — Table S8. RNA‐Seq pathway analysis for both models of patient No.1 and differential expressed genes. [file MOL2-19-2056-s004.xlsx]

## Sheet: TP14_TP25_KEGG_GSEA_pathways
ID	Description	setSize	enrichmentScore	NES	pvalue	p.adjust	qvalues	rank	leading_edge	core_enrichment
hsa03010	Ribosome	128	0.731063	2.94991	1e-10	3.43e-08	2.70526e-08	1933	tags=63%, list=15%, signal=55%	RPSA/RPL14/RPL22/RPS27A/RPL9/RPS21/RPS7/RPS14/RPS2/MRPL3/RPL29/RPLP0/RPS28/RPLP2/RPS4X/RPS23/RPS9/RPS25/RPL24/RPL27A/RPL26/RPS19/RPS27/RPL6/RPS4Y1/RPL7/UBA52/RPL7A/RPS29/RPL13/RPS3/RPL5/RPL10A/RPL3/RPS6/RPLP1/RPS13/RPS12/RPL26L1/RPS17/RPS18/RPS20/RPS5/RPL12/RPL32/RPL4/FAU/RPL11/RPS11/RPL37A/RPL13A/MRPL11/RPL30/RPS24/RPL21/RPL39/RPS16/RPL31/RPL15/RPL28/RPL36AL/RPL10/RPL34/RPS15/RPS8/RSL24D1/RPS3A/…
hsa03040	Spliceosome	129	0.545686	2.19976	2.3867e-10	4.09319e-08	3.22833e-08	2638	tags=44%, list=20%, signal=36%	PQBP1/CRNKL1/SF3B6/SNRPB2/CTNNBL1/LSM2/HNRNPA1/SNRPE/LSM8/TXNL4A/HSPA1A/THOC3/SF3B4/SNRPG/RBM22/LSM7/ZMAT2/ISY1/PPIH/AQR/DHX16/SNRPD1/LSM3/HSPA1B/SNRPD2/PRPF6/SYF2/WBP11/PRPF8/SNRPF/RBM17/PRPF38A/PRPF40A/SNRNP40/LSM5/SF3B3/HNRNPU/PCBP1/SNRNP200/SF3A2/SMNDC1/XAB2/DHX15/HNRNPC/RBMX/SNRNP27/MAGOH/SRSF8/BUD31/CCDC12/SNRPC/HNRNPA3/ALYREF/SNRPD3/TCERG1/SNRPA/MAGOHB
hsa04060	Cytokine-cytokine receptor interaction	108	-0.574787	-2.15853	2.27162e-08	2.59722e-06	2.04844e-06	1696	tags=42%, list=13%, signal=37%	IL20RB/GDF11/CX3CR1/IFNLR1/AMH/IL23A/NGFR/RELT/INHA/IL10RB/BMP8A/TNFSF4/CSF3R/BMP8B/CD40/TGFB2/IL18R1/IL27RA/IL20RA/TNFRSF13C/GHR/ACVR1C/INHBA/OSMR/IFNAR1/EPOR/TNFSF18/IL4R/CNTFR/CCL20/TNFSF13/IL6ST/IL11RA/IL33/LIF/IL15RA/CCL5/CSF1/IL34/CCL28/TNFRSF11A/IL22RA1/FAS/TNFRSF14/TNFSF10
hsa05171	Coronavirus disease - COVID-19	167	0.465701	1.94396	7.54558e-08	6.47034e-06	5.1032e-06	2025	tags=49%, list=15%, signal=42%	RPSA/RPL14/RPL22/RPS27A/RPL9/IRAK1/RPS21/RPS7/RPS14/RPS2/RPL29/RPLP0/RPS28/RPLP2/RPS4X/RPS23/RPS9/RPS25/RPL24/RPL27A/RPL26/RPS19/RPS27/RPL6/RPS4Y1/RPL7/UBA52/RPL7A/RPS29/RPL13/RPS3/RPL5/RPL10A/RPL3/RPS6/RPLP1/RPS13/RPS12/RPL26L1/RPS17/RPS18/RPS20/RPS5/RPL12/RPL32/RPL4/FAU/RPL11/RPS11/RPL37A/RPL13A/MYD88/RPL30/RPS24/RPL21/RPL39/RPS16/RPL31/RPL15/RPL28/RPL36AL/RPL10/RPL34/RPS15/RPS8/RSL24D1/RPS3A/R…
hsa04640	Hematopoietic cell lineage	33	-0.745358	-2.24825	2.43756e-07	1.67217e-05	1.31885e-05	1445	tags=61%, list=11%, signal=54%	TFRC/ITGA2B/GP1BA/CSF3R/CR2/ITGA3/EPOR/IL4R/CD14/CD19/CD44/HLA-DMA/HLA-DRA/IL11RA/CD59/HLA-DPA1/CSF1/HLA-DRB1/ITGA5/HLA-DRB5
hsa05323	Rheumatoid arthritis	53	-0.652882	-2.20153	5.03703e-07	2.8795e-05	2.27108e-05	1337	tags=32%, list=10%, signal=29%	ITGAL/TGFB2/ICAM1/CCL20/ACP5/TNFSF13/ATP6V0A4/HLA-DMA/HLA-DRA/HLA-DPA1/TCIRG1/CCL5/CSF1/TNFRSF11A/HLA-DRB1/HLA-DRB5/TLR2
hsa04672	Intestinal immune network for IgA production	16	-0.855886	-2.20398	6.14997e-07	3.01349e-05	2.37676e-05	1300	tags=69%, list=10%, signal=62%	CD40/TNFRSF13C/MAP3K14/TNFSF13/HLA-DMA/HLA-DRA/HLA-DPA1/IL15RA/CCL28/HLA-DRB1/HLA-DRB5
hsa05164	Influenza A	120	-0.514316	-1.96542	7.44647e-07	3.19267e-05	2.51808e-05	1944	tags=33%, list=15%, signal=29%	NFKBIB/STAT2/CASP1/IFIH1/NXF1/KPNA5/PRKCA/TYK2/ICAM1/KPNA7/FDPS/MX1/IRF7/JAK1/TRIM25/DDX58/IFNAR1/IRAK4/OAS3/CIITA/STAT1/SLC25A4/IRF9/AKT3/HLA-DMA/CDK6/OAS2/EIF2AK2/HLA-DRA/TLR3/RNASEL/IL33/HLA-DPA1/OAS1/CCL5/HLA-DRB1/FAS/HLA-DRB5/PIK3R1/TNFSF10
hsa03013	Nucleocytoplasmic transport	100	0.521646	2.02429	1.31807e-06	5.02329e-05	3.96191e-05	4165	tags=55%, list=32%, signal=38%	NXT2/TNPO3/NUP153/TMEM33/PHAX/THOC3/THOC7/EEF1A1/EEF1A2/NXT1/CSE1L/KPNA4/PNN/CASC3/TNPO1/NUP214/SUMO2/NUP160/XPO1/RANBP2/KPNA1/SUMO3/NUP50/KPNB1/NUP133/RANBP17/SUMO1/NDC1/MAGOH/XPO4/NUP205/ALYREF/NUP43/GLE1/RAN/MAGOHB/NUP93/SEH1L/THOC6/XPO7/POM121C/NUP107/NUP88/RAE1/NUP62/NUP35/TPR/IPO8/NCBP2/SEC13/IPO11/NUP54/NUP58/RBM8A/IPO7
hsa05320	Autoimmune thyroid disease	13	-0.871803	-2.11546	3.91559e-06	0.000134305	0.000105927	632	tags=77%, list=5%, signal=73%	CD40/HLA-B/TG/HLA-DMA/HLA-F/HLA-DRA/HLA-DPA1/HLA-DRB1/FAS/HLA-DRB5
hsa05169	Epstein-Barr virus infection	163	-0.451369	-1.79965	4.48946e-06	0.00013999	0.000110411	1558	tags=27%, list=12%, signal=24%	GADD45A/DDB2/TYK2/SAP30/ITGAL/STAT3/CR2/CD40/JAK3/BLNK/ICAM1/MAPK11/ENTPD8/IRF7/ISG15/JAK1/DDX58/IFNAR1/MAPK13/PLCG2/IRAK4/MAP3K14/OAS3/HLA-B/STAT1/B2M/CD19/IRF9/AKT3/CD44/HLA-DMA/CDK6/HLA-F/OAS2/EIF2AK2/HLA-DRA/HLA-DPA1/OAS1/HLA-DRB1/CDKN1A/FAS/HLA-DRB5/TLR2/PIK3R1
hsa05332	Graft-versus-host disease	11	-0.881062	-2.08355	1.18762e-05	0.000320835	0.000253045	632	tags=73%, list=5%, signal=69%	HLA-B/HLA-DMA/HLA-F/HLA-DRA/HLA-DPA1/HLA-DRB1/FAS/HLA-DRB5
hsa05321	Inflammatory bowel disease	33	-0.687591	-2.074	1.21599e-05	0.000320835	0.000253045	1335	tags=42%, list=10%, signal=38%	IL23A/STAT3/TGFB2/IL18R1/IL4R/TLR5/STAT1/HLA-DMA/HLA-DRA/HLA-DPA1/HLA-DRB1/STAT6/HLA-DRB5/TLR2
hsa04390	Hippo signaling pathway	126	0.447312	1.80381	3.13995e-05	0.000718723	0.000566861	3036	tags=38%, list=23%, signal=30%	CTNNB1/PPP2R2C/AMOT/TEAD1/NKD1/FZD4/CTNNA1/BMP7/GSK3B/PPP2CA/WTIP/SOX2/BTRC/AJUBA/PARD6G/TP53BP2/YWHAQ/FZD1/FZD3/YWHAH/TCF7L2/MYC/FRMD6/YWHAZ/FBXW11/PPP1CB/MOB1B/FZD5/APC/CDH1/PPP2R1A/BMPR1A/YWHAG/PRKCI/PPP2CB/SMAD2/WNT6/RASSF1/TEAD2/PPP1CC/DLG2/SMAD4/ACTB/TCF7L1/LATS1/DLG5/PPP2R2D/BBC3
hsa04916	Melanogenesis	76	0.515648	1.90594	3.1431e-05	0.000718723	0.000566861	1560	tags=26%, list=12%, signal=23%	CTNNB1/CALML5/CALML3/GNAQ/FZD4/CREB1/GSK3B/ADCY2/GNAI1/KRAS/CREB3L1/FZD1/NRAS/GNAI2/TYRP1/FZD3/KITLG/TCF7L2/GNAI3/GNAS
hsa04061	Viral protein interaction with cytokine and cytokine receptor	33	-0.665615	-2.00772	4.26081e-05	0.00091341	0.000720413	1142	tags=42%, list=9%, signal=39%	IL20RB/CX3CR1/IL10RB/IL18R1/IL20RA/CCL20/IL6ST/CCL5/CSF1/IL34/CCL28/IL22RA1/TNFRSF14/TNFSF10
hsa05416	Viral myocarditis	34	-0.659221	-2.01046	7.95644e-05	0.00160533	0.00126613	1337	tags=38%, list=10%, signal=34%	ITGAL/CD40/ICAM1/HLA-B/DMD/EIF4G3/HLA-DMA/HLA-F/HLA-DRA/RAC2/HLA-DPA1/HLA-DRB1/HLA-DRB5
hsa05330	Allograft rejection	13	-0.821857	-1.99427	0.000111098	0.00211703	0.00166971	632	tags=69%, list=5%, signal=66%	CD40/HLA-B/HLA-DMA/HLA-F/HLA-DRA/HLA-DPA1/HLA-DRB1/FAS/HLA-DRB5
hsa04310	Wnt signaling pathway	129	0.415332	1.67428	0.000121164	0.00218733	0.00172516	1956	tags=27%, list=15%, signal=23%	CTNNB1/RNF43/TBL1X/LGR6/NKD1/FZD4/CSNK2B/CTBP1/VANGL2/GSK3B/NFATC2/ZNRF3/BTRC/RHOA/TLE2/SKP1/PPP3R1/NFATC3/TLE3/TP53/CSNK2A2/FZD1/RYK/PORCN/ROCK2/FZD3/FRAT2/TCF7L2/MYC/SFRP1/CUL1/CACYBP/VANGL1/FBXW11/PPP3CA
hsa03018	RNA degradation	70	0.502629	1.82637	0.000175624	0.00301195	0.00237554	2200	tags=36%, list=17%, signal=30%	CNOT6/DCP2/DDX6/LSM2/LSM8/EXOSC7/PAN3/LSM7/BTG2/CNOT7/LSM3/DCP1A/CNOT10/EXOSC3/CNOT8/PABPC1/PATL1/DCPS/LSM5/CNOT4/XRN2/CNOT9/EXOSC6/HSPD1/CNOT6L
hsa01212	Fatty acid metabolism	53	-0.548226	-1.84863	0.000248689	0.00406192	0.00320366	2625	tags=49%, list=20%, signal=39%	HACD1/ACADS/HSD17B12/ACSL5/ACAA2/ACOX1/ACADL/ELOVL7/FADS2/CBR4/HSD17B4/HADH/ELOVL5/ACADM/FASN/ACADVL/ACACA/ELOVL6/FADS1/ACADSB/ACSL1/PPT1/ACSL3/EHHADH/ELOVL4/CPT1C
hsa04940	Type I diabetes mellitus	17	-0.745945	-1.95771	0.000306135	0.00477293	0.00376444	632	tags=47%, list=5%, signal=45%	HLA-B/HLA-DMA/HLA-F/HLA-DRA/HLA-DPA1/HLA-DRB1/FAS/HLA-DRB5
hsa03008	Ribosome biogenesis in eukaryotes	71	0.487869	1.77575	0.000414322	0.00617881	0.00487327	2950	tags=39%, list=22%, signal=31%	FBL/NXT2/CSNK2B/POP7/NHP2/WDR36/CSNK2A2/TCOF1/NXT1/MPHOSPH10/HEATR1/RIOK1/RIOK2/WDR75/EIF6/FCF1/WDR43/RPP30/XPO1/XRN2/UTP14A/RBM28/WDR3/NOP10/RAN/CSNK2A1/RPP40/NOB1
hsa03030	DNA replication	35	0.59455	1.8815	0.000448684	0.00641244	0.00505753	4339	tags=71%, list=33%, signal=48%	RNASEH1/MCM7/RFC1/SSBP1/PRIM2/MCM2/POLA1/POLE3/RFC5/RFC2/DNA2/LIG1/RPA2/MCM5/FEN1/POLD2/MCM4/MCM6/POLD1/PRIM1/RNASEH2A/MCM3/RFC3/POLD3/RPA1
hsa04080	Neuroactive ligand-receptor interaction	100	-0.454969	-1.70433	0.000482467	0.00661945	0.00522081	1996	tags=36%, list=15%, signal=31%	LTB4R2/P2RX6/LTB4R/AGT/C3/OXTR/C5AR1/P2RY1/TRPV1/CHRNA10/PTAFR/P2RY2/P2RY6/GRIK5/GABRE/GHR/P2RX5/S1PR5/APLN/TBXA2R/P2RX7/ADRB2/CHRNB4/GIPR/TACR1/KISS1R/C5/LPAR3/ADORA2B/NPW/GABRR2/GLRA3/HRH1/F2RL3/GRIN2D/BDKRB2
hsa04610	Complement and coagulation cascades	28	-0.636583	-1.85565	0.000514423	0.00678642	0.00535249	1763	tags=39%, list=13%, signal=34%	C3/C5AR1/CR2/CD46/C5/F2RL3/CD59/SERPINA1/CLU/SERPING1/BDKRB2
hsa04621	NOD-like receptor signaling pathway	130	-0.425887	-1.64998	0.000563479	0.00712972	0.00562326	2229	tags=26%, list=17%, signal=22%	CASP4/CARD8/ATG16L1/IKBKB/ITPR2/PKN2/MAPK12/NFKBIB/MFN1/NLRP1/STAT2/CASP1/GBP2/TYK2/MAPK11/IRF7/JAK1/IFNAR1/MAPK13/GBP3/P2RX7/IRAK4/OAS3/STAT1/IRF9/CAMP/OAS2/RNASEL/GBP1/CARD9/OAS1/CCL5/GSDMD/ITPR1
hsa00140	Steroid hormone biosynthesis	24	-0.66901	-1.8708	0.000582018	0.00712972	0.00562326	1002	tags=33%, list=8%, signal=31%	AKR1C3/SRD5A3/HSD17B6/DHRS11/HSD17B2/AKR1C1/AKR1C2/STS
hsa03015	mRNA surveillance pathway	82	0.45273	1.6999	0.000685821	0.00787515	0.00621118	4368	tags=54%, list=33%, signal=36%	NXT2/PPP2R2C/WDR82/CSTF1/PPP2CA/MSI1/NXT1/PABPC1/CSTF2T/CPSF3/SMG7/FIP1L1/PNN/CASC3/PPP2R5D/CPSF7/MAGOH/PAPOLG/PPP1CB/SMG6/PPP2R1A/ALYREF/GLE1/PPP2CB/MAGOHB/NUDT21/PPP1CC/PABPC3/PPP2R5C/PPP2R5E/PPP2R2D/DAZAP1/ETF1/CLP1/CPSF6/NCBP2/SSU72/RBM8A/CPSF2/RNGTT/FUS/RNMT/HBS1L/PPP2R5A
hsa04020	Calcium signaling pathway	139	-0.404374	-1.57717	0.000707416	0.00787515	0.00621118	2258	tags=32%, list=17%, signal=27%	GRIN1/ITPR2/PHKA1/RYR1/LTB4R2/P2RX6/CALML6/MYLK3/ITPKA/MCOLN2/OXTR/PRKCA/NTRK1/HRC/PTAFR/EGF/ATP2A1/TPCN2/NOS3/KDR/TPCN1/GNA14/P2RX5/PRKACB/ASPH/TBXA2R/PLCG2/P2RX7/ADRB2/NTRK2/TACR1/SLC8A2/FGF2/MCOLN3/ADORA2B/SLC25A4/ERBB4/HRH1/MET/SPHK1/GRIN2D/RET/BDKRB2/CACNA1I/ITPR1
hsa04630	JAK-STAT signaling pathway	87	-0.469879	-1.72104	0.000711748	0.00787515	0.00621118	2387	tags=38%, list=18%, signal=31%	PTPN6/STAT5B/SOCS7/IL20RB/IFNLR1/STAT2/IL23A/IL10RB/TYK2/EGF/CSF3R/STAT3/JAK3/IL27RA/IL20RA/JAK1/GHR/OSMR/IFNAR1/EPOR/IL4R/CNTFR/STAT1/IL6ST/IRF9/AKT3/IL11RA/LIF/IL15RA/CDKN1A/STAT6/IL22RA1/PIK3R1
hsa02010	ABC transporters	31	-0.614035	-1.82064	0.00105013	0.0112561	0.00887773	2031	tags=55%, list=15%, signal=46%	TAP2/ABCA3/ABCA6/ABCG4/ABCA12/ABCC5/ABCD1/ABCB9/ABCA2/ABCG1/ABCC1/ABCA5/ABCC12/ABCC11/ABCC6/ABCA7/ABCB11
hsa00590	Arachidonic acid metabolism	32	-0.598738	-1.79179	0.0011821	0.0122867	0.00969059	1941	tags=53%, list=15%, signal=45%	ALOX15/GGT5/EPHX2/PLA2G6/PLA2G4F/GPX3/PLA2G4C/PLB1/ALOX15B/AKR1C3/PTGES/PTGS2/GPX8/CYP2J2/ALOX12B/CYP2U1/PLA2G2A
hsa05152	Tuberculosis	125	-0.420369	-1.61543	0.00145962	0.014725	0.0116137	1911	tags=28%, list=14%, signal=24%	CALML6/CYP27B1/CTSD/C3/IL23A/IL10RB/TGFB2/TLR6/MAPK11/PLA2R1/PLK3/JAK1/MAPK13/CEBPB/IRAK4/CIITA/NFYC/STAT1/CD14/KSR1/ATP6V0A4/CD74/AKT3/CAMP/CASP10/HLA-DMA/HLA-DRA/SPHK1/HLA-DPA1/CARD9/TCIRG1/HLA-DRB1/HLA-DRB5/TLR2/LBP
hsa04360	Axon guidance	146	0.374483	1.55433	0.00167195	0.0162328	0.0128029	2025	tags=29%, list=15%, signal=25%	SLIT2/NTN1/RGMA/NCK2/EPHB6/ABLIM2/EPHB3/EPHB4/EFNB3/NEO1/BMP7/DPYSL5/GSK3B/NFATC2/DPYSL2/GNAI1/RHOA/KRAS/EFNA4/PPP3R1/PARD6G/NFATC3/ROBO1/PAK2/PAK4/RYK/NRAS/GNAI2/ROCK2/FZD3/PTCH1/GNAI3/SLIT1/SRC/SSH1/CDK5/SEMA4C/ARHGEF12/PPP3CA/PIK3CA/ABL1/SRGAP2/PIK3CB
hsa04620	Toll-like receptor signaling pathway	66	-0.487675	-1.69689	0.00170373	0.0162328	0.0128029	1300	tags=24%, list=10%, signal=22%	CD40/TLR6/MAPK11/IRF7/IFNAR1/MAPK13/IRAK4/TLR5/STAT1/CD14/AKT3/TLR3/CCL5/TLR2/PIK3R1/LBP
hsa04613	Neutrophil extracellular trap formation	79	-0.44484	-1.59528	0.00229931	0.0213152	0.0168114	1863	tags=27%, list=14%, signal=23%	CASP1/C3/C5AR1/PRKCA/ITGA2B/GP1BA/ITGAL/MAPK11/HDAC9/ATG7/MAPK13/CLCN4/PLCG2/C5/SLC25A4/AKT3/CAMP/RAC2/TLR2/GSDMD/PIK3R1
hsa04217	Necroptosis	106	-0.417441	-1.5701	0.00249395	0.0225111	0.0177547	1944	tags=23%, list=15%, signal=19%	STAT2/CASP1/AIFM1/PLA2G4F/TYK2/PYGM/STAT3/JAK3/PLA2G4C/PYGL/CFLAR/JAK1/IFNAR1/STAT1/SLC25A4/IRF9/EIF2AK2/MLKL/TLR3/IL33/STAT6/FAS/GLUL/TNFSF10
hsa00062	Fatty acid elongation	25	-0.612658	-1.72641	0.00326862	0.0286389	0.0225877	2625	tags=52%, list=20%, signal=42%	ACOT4/HACD1/HSD17B12/ACAA2/THEM4/ELOVL7/ACOT2/HADH/ELOVL5/THEM5/ELOVL6/PPT1/ELOVL4
hsa04659	Th17 cell differentiation	69	-0.462815	-1.62414	0.00333981	0.0286389	0.0225877	2205	tags=33%, list=17%, signal=28%	STAT5B/IKBKB/MAPK12/NFKBIB/IL23A/TYK2/STAT3/JAK3/MAPK11/IL27RA/JAK1/MAPK13/IL4R/RARA/STAT1/IL6ST/LCK/HLA-DMA/HLA-DRA/HLA-DPA1/HLA-DRB1/STAT6/HLA-DRB5
hsa04514	Cell adhesion molecules	72	-0.44854	-1.58208	0.00363799	0.0304349	0.0240042	1337	tags=25%, list=10%, signal=23%	ITGAL/CD40/ICAM1/NTNG1/LRRC4B/HLA-B/NLGN4Y/VTCN1/CLDN16/HLA-DMA/HLA-F/HLA-DRA/HLA-DPA1/ALCAM/PECAM1/HLA-DRB1/HLA-DRB5/CLDN1
hsa04110	Cell cycle	120	0.388392	1.5477	0.00401995	0.0328296	0.0258929	5121	tags=68%, list=39%, signal=42%	WEE1/CDK4/GSK3B/STAG2/SKP1/HDAC2/MCM7/TP53/ORC5/YWHAQ/SMC3/ORC3/YWHAH/CCNE1/STAG1/SMC1A/MYC/ANAPC4/CUL1/RBL1/YWHAZ/MCM2/E2F3/CDC14B/ABL1/TFDP2/SKP2/DBF4/ANAPC13/YWHAG/SMAD2/CHEK1/MAD1L1/ZBTB17/SMAD4/MAD2L2/CDC25A/MDM2/ORC1/RB1/CDKN1B/CHEK2/MCM5/CDC20/MCM4/CDC23/ORC2/MCM6/E2F2/RBX1/CDKN2C/PKMYT1/BUB1B/RAD21/YWHAE/MCM3/MAD2L1/TGFB3/TTK/CCNB2/PTTG1/CREBBP/ESPL1/ANAPC1/BUB1/SFN/CDC25C/FZR1/CDKN2D/CDK…
hsa00910	Nitrogen metabolism	10	-0.763937	-1.75658	0.00445455	0.0355328	0.028025	2703	tags=60%, list=21%, signal=48%	CA5B/CA2/CA8/CA13/GLUL/CA12
hsa04668	TNF signaling pathway	95	-0.411395	-1.52785	0.00506492	0.0394833	0.0311408	1226	tags=19%, list=9%, signal=17%	ICAM1/MAPK11/IL18R1/CFLAR/PTGS2/MAPK13/CEBPB/MAP3K14/CCL20/TRAF1/AKT3/CASP10/MLKL/LIF/CCL5/CSF1/FAS/PIK3R1
hsa04145	Phagosome	99	-0.398004	-1.48951	0.0056456	0.043032	0.0339396	1445	tags=25%, list=11%, signal=23%	ATP6V0A1/EEA1/THBS3/TUBA1A/HLA-C/TAP2/C3/TFRC/HGS/TLR6/TUBB6/PLA2R1/MARCO/HLA-B/CD14/ATP6V0A4/HLA-DMA/HLA-F/HLA-DRA/HLA-DPA1/TCIRG1/HLA-DRB1/ITGA5/HLA-DRB5/TLR2
hsa05310	Asthma	8	-0.818773	-1.74555	0.00713976	0.0515838	0.0406845	1300	tags=75%, list=10%, signal=68%	CD40/HLA-DMA/HLA-DRA/HLA-DPA1/HLA-DRB1/HLA-DRB5
hsa04721	Synaptic vesicle cycle	58	-0.465263	-1.58927	0.0071443	0.0515838	0.0406845	3423	tags=45%, list=26%, signal=33%	CLTC/STX1A/UNC13A/NAPA/ATP6V0C/ATP6V1B1/CACNA1B/DNM2/UNC13B/SLC1A6/SLC17A7/ATP6V0A1/VAMP2/SLC1A3/SLC6A2/DNM1/STXBP1/NSF/AP2B1/STX1B/ATP6V0A4/SLC1A2/RIMS1/TCIRG1/SYT1/CLTCL1
hsa04120	Ubiquitin mediated proteolysis	133	0.359054	1.45664	0.00721872	0.0515838	0.0406845	3144	tags=32%, list=24%, signal=24%	MID1/RPS27A/UBE2K/UBE2H/BTRC/KLHL9/UBA52/HUWE1/SKP1/UBE2R2/UBE2D2/BIRC6/UBA3/UBE2B/UBE2D1/UBE2Q2/ANAPC4/UBA1/SAE1/CUL1/TRAF6/CBLB/SOCS1/FBXW11/ELOC/UBE2S/SKP2/ANAPC13/UBE4B/CUL5/SIAH1/CBL/CBLC/PIAS4/UBE2C/UBE3C/RCHY1/UBE2Q1/MDM2/UBE2N/UBE2D3/CUL3
hsa04380	Osteoclast differentiation	87	-0.41608	-1.52398	0.00789283	0.0552347	0.043564	2058	tags=26%, list=16%, signal=22%	IKBKB/MAPK12/STAT2/FOSL1/MAP2K6/TYK2/TGFB2/BLNK/MAPK11/JAK1/IFNAR1/MAPK13/PLCG2/MAP3K14/STAT1/ACP5/IRF9/AKT3/LCK/CSF1/TNFRSF11A/PIK3R1/FHL2
hsa00565	Ether lipid metabolism	31	-0.550695	-1.63283	0.00808127	0.0552347	0.043564	3085	tags=42%, list=23%, signal=32%	LPCAT1/PLD2/GDPD3/PLD1/PLPP1/PLA2G6/PLA2G4F/PLA2G4C/PLB1/PLPP3/GDPD1/UGT8/PLA2G2A
hsa04142	Lysosome	116	-0.381858	-1.44881	0.00846455	0.0552347	0.043564	2421	tags=27%, list=18%, signal=22%	ATP6V0A1/NAGLU/FUCA2/LITAF/AP3D1/SORT1/ACP2/SLC11A2/GM2A/CTSD/LIPA/GGA3/ARSG/ABCB9/NAPSA/CTSH/ABCA2/GGA2/HYAL3/GNPTG/AP1G2/ARSA/CLN5/ACP5/GUSB/ATP6V0A4/SLC11A1/PPT1/TCIRG1/HYAL1/CLTCL1
hsa04915	Estrogen signaling pathway	96	0.386699	1.48645	0.00853007	0.0552347	0.043564	1560	tags=24%, list=12%, signal=21%	CALML5/KRT17/CALML3/GNAQ/KRT15/CREB1/ADCY2/GNAI1/TFF1/HSPA1A/TGFA/KRAS/KRT16/CREB3L1/HSPA1B/NRAS/GNAI2/SOS1/BCL2/GNAI3/SRC/SP1/GNAS
hsa05340	Primary immunodeficiency	21	-0.613013	-1.67908	0.00863587	0.0552347	0.043564	2513	tags=52%, list=19%, signal=42%	RAG1/CD8A/RFXAP/TAP2/CD40/JAK3/BLNK/TNFRSF13C/CIITA/CD19/LCK
hsa03320	PPAR signaling pathway	49	-0.492436	-1.62993	0.00869585	0.0552347	0.043564	1988	tags=35%, list=15%, signal=30%	PCK2/ANGPTL4/ACOX1/ACADL/PLIN1/FADS2/PDPK1/ME1/ACADM/FABP6/ACSL1/GK/ACSL3/EHHADH/PLIN5/CPT1C/PLIN4
hsa05168	Herpes simplex virus 1 infection	417	0.277558	1.27368	0.00908314	0.0558552	0.0440533	3403	tags=36%, list=26%, signal=28%	ZNF350/ZNF304/ZNF561/ZNF613/ZNF619/ZNF649/ZNF777/ZNF212/ZNF282/ZNF3/IRAK1/ZNF184/ZNF736/ZNF737/ZNF74/ZNF41/ZNF436/ZNF746/ZNF354C/ZNF616/ZNF615/ZNF816/ZNF562/ZNF398/ZNF623/ZNF254/ZNF43/BAX/ZNF93/ZNF577/ZNF621/ZFP82/ZNF627/POU2F1/ZNF675/TP53/ZNF721/ZNF468/ZNF614/ZNF98/ZNF569/ZNF549/ZNF670/ZNF317/ZNF766/ZNF343/MYD88/PDIA3/ZNF836/ZNF285/BCL2L1/ZNF426/ZNF85/BCL2/ZNF440/ZNF99/ZNF486/ZNF669/ZNF443/SRC/A…
hsa00640	Propanoate metabolism	31	-0.547634	-1.62376	0.00911921	0.0558552	0.0440533	2595	tags=39%, list=20%, signal=31%	LDHA/ACADS/SUCLG1/BCKDHB/ACOX1/ACACB/SUCLA2/ACACA/PCCA/EHHADH/ABAT/ACSS3
hsa00280	Valine, leucine and isoleucine degradation	43	-0.476677	-1.54379	0.0103815	0.0620905	0.0489712	930	tags=21%, list=7%, signal=20%	HADH/ACADM/AACS/ACADSB/HMGCL/PCCA/EHHADH/OXCT1/ABAT
hsa03430	Mismatch repair	22	0.572541	1.63807	0.0104993	0.0620905	0.0489712	4339	tags=68%, list=33%, signal=46%	MLH1/MSH6/RFC1/SSBP1/MSH2/MSH3/RFC5/RFC2/LIG1/RPA2/POLD2/POLD1/RFC3/POLD3/RPA1
hsa05206	MicroRNAs in cancer	137	0.34574	1.41513	0.0110044	0.0639749	0.0504574	2284	tags=31%, list=17%, signal=26%	SOX4/TP63/HMGA2/PDCD4/SIRT1/ERBB3/PTEN/NOTCH1/THBS1/RHOA/KRAS/EFNA4/TIMP3/FOXP1/HDAC2/FSCN1/PDGFB/TP53/PAK4/NRAS/CCNG1/BMI1/SOS1/FZD3/PIM1/BCL2/DNMT3A/CCNE1/MYC/DNMT3B/MCL1/HDAC5/SOCS1/E2F3/CYP1B1/PIK3CA/ABL1/PIK3CB/EZH2/BCL2L11/APC/BMF
hsa04350	TGF-beta signaling pathway	71	0.407241	1.48228	0.0123772	0.0695945	0.0548896	2740	tags=38%, list=21%, signal=30%	LTBP1/MICOS10-NBL1/RGMA/NEO1/BMP7/PPP2CA/THBS1/RHOA/ACVR2B/SKP1/TGIF1/SMAD5/MYC/SP1/CUL1/RBL1/ACVR2A/INHBB/PPP2R1A/ZFYVE9/TNF/BMPR1A/CHRD/RGMB/PPP2CB/SMAD2/SMAD4
hsa03440	Homologous recombination	36	0.49734	1.59931	0.0125601	0.0695945	0.0548896	4339	tags=58%, list=33%, signal=39%	SEM1/TOPBP1/RAD50/SSBP1/MRE11/UIMC1/BLM/BABAM1/RAD54L/BARD1/RPA2/RAD54B/POLD2/XRCC2/TOP3A/POLD1/NBN/XRCC3/RAD51/POLD3/RPA1
hsa04913	Ovarian steroidogenesis	29	-0.537787	-1.58531	0.0126469	0.0695945	0.0548896	1785	tags=34%, list=14%, signal=30%	PLA2G4F/ACOT2/ADCY5/PLA2G4C/AKR1C3/PTGS2/PRKACB/CYP2J2/INSR/HSD17B2
hsa04612	Antigen processing and presentation	43	-0.471474	-1.52694	0.0127827	0.0695945	0.0548896	657	tags=28%, list=5%, signal=27%	PSME2/CIITA/NFYC/HLA-B/B2M/CD74/HLA-DMA/HLA-F/HLA-DRA/HLA-DPA1/HLA-DRB1/HLA-DRB5
hsa00830	Retinol metabolism	24	-0.572916	-1.60209	0.0133583	0.0714613	0.056362	1932	tags=54%, list=15%, signal=46%	DHRS4L2/DHRS4/AWAT2/UGT2B28/CYP26B1/ALDH1A3/DHRS3/DHRS9/HSD17B6/SDR16C5/RDH10/ALDH1A1/RDH11
hsa04141	Protein processing in endoplasmic reticulum	159	0.3325	1.38487	0.0135422	0.0714613	0.056362	4026	tags=40%, list=31%, signal=28%	MBTPS2/PDIA4/STT3B/SVIP/HSPA1A/PDIA6/RNF5/YOD1/BAX/SKP1/PLAA/SSR1/UBE2D2/BAG2/HSPA1B/STT3A/ERP29/PDIA3/UBE2D1/SSR2/BCL2/RPN1/NGLY1/CUL1/UBXN1/UBQLN2/CRYAB/UBXN2A/MAP3K5/TXNDC5/HSP90B1/CALR/PRKCSH/UBE4B/MAPK8/EIF2AK4/SEC61B/SEC23A/SEC61A1/SEC24A/RAD23B/MAPK9/DNAJA2/UBE2D3/SEC23B/DNAJA1/SAR1B/DAD1/LMAN2/DNAJB11/GANAB/RBX1/DNAJB1/HSP90AB1/UBE2J1/DDOST/HSPA8/DERL2/HSPH1/DNAJC1/UBQLN4/SEC13/ATF4
hsa05215	Prostate cancer	82	0.393083	1.47594	0.0137941	0.0716876	0.0565405	3235	tags=43%, list=25%, signal=32%	CTNNB1/ETV5/AR/CREB1/GSK3B/PTEN/TGFA/KRAS/PDGFB/CREB3L1/TP53/NRAS/SOS1/FOXO1/BCL2/TCF7L2/CCNE1/FGFR1/E2F3/PIK3CA/PIK3CB/ARAF/CHUK/HSP90B1/AKT1/PDGFA/NFKB1/MAP2K2/TCF7L1/MDM2/RB1/IGF1R/BRAF/NFKBIA/CDKN1B
hsa05204	Chemical carcinogenesis - DNA adducts	25	-0.561293	-1.58167	0.0145938	0.0747114	0.0589254	1873	tags=32%, list=14%, signal=28%	GSTM2/UGT2B28/SULT1A2/PTGS2/MGST2/SULT1A1/GSTT2B/AKR1C2
hsa00591	Linoleic acid metabolism	13	-0.686325	-1.66539	0.0157886	0.0786467	0.0620292	1941	tags=62%, list=15%, signal=53%	JMJD7-PLA2G4B/ALOX15/PLA2G6/PLA2G4F/PLA2G4C/PLB1/CYP2J2/PLA2G2A
hsa00650	Butanoate metabolism	21	-0.580548	-1.59016	0.0158211	0.0786467	0.0620292	1418	tags=43%, list=11%, signal=38%	BDH2/BDH1/ACSM4/HADH/AACS/HMGCL/EHHADH/OXCT1/ABAT
hsa00220	Arginine biosynthesis	14	-0.658915	-1.63252	0.0167405	0.0820283	0.0646962	1955	tags=57%, list=15%, signal=49%	ACY1/ARG2/GOT2/GOT1/GPT/NOS3/ASL/GLUL
hsa05150	Staphylococcus aureus infection	27	-0.556195	-1.60388	0.0170765	0.0824964	0.0650654	1763	tags=48%, list=13%, signal=42%	C3/C5AR1/KRT23/PTAFR/ITGAL/ICAM1/C5/CAMP/HLA-DMA/HLA-DRA/HLA-DPA1/HLA-DRB1/HLA-DRB5
hsa05210	Colorectal cancer	81	0.387616	1.4487	0.0175703	0.0837032	0.0660172	3137	tags=42%, list=24%, signal=32%	CTNNB1/MLH1/APPL1/GSK3B/MSH6/RALA/RHOA/TGFA/KRAS/BAX/TP53/NRAS/SOS1/BCL2/TCF7L2/MYC/MSH2/RALGDS/PIK3CA/PIK3CB/ARAF/BCL2L11/MSH3/APC/AKT1/MAPK8/SMAD2/SMAD4/PMAIP1/MAP2K2/TCF7L1/BBC3/MAPK9/BRAF
hsa05200	Pathways in cancer	378	0.27323	1.24425	0.018609	0.0874368	0.068962	3084	tags=32%, list=23%, signal=25%	CTNNB1/CALML5/LAMA4/F2R/ARNT2/MLH1/GNB2/DAPK1/CALML3/APPL1/GNAQ/FZD4/CTNNA1/CTBP1/CDK4/AR/ELK1/GSK3B/ADCY2/PTEN/GNG4/NOTCH1/MSH6/GNAI1/FGFR4/RALA/RHOA/TGFA/KRAS/BAX/PPARG/SKP1/HDAC2/PDGFB/EML4/CCDC6/TP53/FZD1/PIM2/NRAS/GNAI2/SOS1/ROCK2/FZD3/PTCH1/FRAT2/FOXO1/BCL2L1/PIM1/MGST3/KITLG/BCL2/TCF7L2/GNAI3/CCNE1/FGFR1/APAF1/RASSF5/MYC/SUFU/SP1/GNAS/ARHGEF12/CUL1/LAMB1/TXNRD3/CEBPA/STK4/MSH2/DLL3/TRAF6/E…
hsa05140	Leishmaniasis	45	-0.462993	-1.51028	0.0205427	0.0952183	0.0750993	1299	tags=36%, list=10%, signal=32%	MAPK12/NFKBIB/C3/TGFB2/MAPK11/JAK1/PTGS2/MAPK13/IRAK4/STAT1/HLA-DMA/HLA-DRA/HLA-DPA1/HLA-DRB1/HLA-DRB5/TLR2
hsa00440	Phosphonate and phosphinate metabolism	4	-0.879351	-1.55715	0.0214386	0.098046	0.0773295	180	tags=100%, list=1%, signal=99%	CHPT1/PCYT1A/PCYT2
hsa00982	Drug metabolism - cytochrome P450	23	-0.564067	-1.56327	0.0227465	0.101029	0.0796823	2442	tags=43%, list=19%, signal=35%	LOC107987478/ALDH3B2/GSTM2/UGT2B28/ALDH3B1/MGST2/MAOA/FMO2/GSTT2B/FMO5
hsa05322	Systemic lupus erythematosus	28	-0.520841	-1.51826	0.0228443	0.101029	0.0796823	700	tags=32%, list=5%, signal=31%	C3/CD40/ACTN1/C5/HLA-DMA/HLA-DRA/HLA-DPA1/HLA-DRB1/HLA-DRB5
hsa04215	Apoptosis - multiple species	29	0.499131	1.51279	0.0231938	0.101029	0.0796823	3065	tags=38%, list=23%, signal=29%	BOK/BAX/BIRC6/BCL2L1/BCL2/APAF1/BCL2L11/MAPK8/PMAIP1/BBC3/MAPK9
hsa00071	Fatty acid degradation	35	-0.504164	-1.55659	0.0232691	0.101029	0.0796823	930	tags=29%, list=7%, signal=27%	HADH/ACADM/ACADVL/ECI2/CYP2U1/ACADSB/ACSL1/ACSL3/EHHADH/CPT1C
hsa04137	Mitophagy - animal	70	0.395528	1.43721	0.0243026	0.104198	0.0821813	3065	tags=33%, list=23%, signal=25%	CSNK2B/RPS27A/FIS1/KRAS/UBA52/TOMM7/TFE3/TP53/CSNK2A2/FOXO3/NRAS/FUNDC1/BCL2L1/SRC/SP1/HIF1A/PGAM5/RRAS2/MAPK8/RAB7A/CSNK2A1/GABARAP/MAPK9
hsa05145	Toxoplasmosis	86	-0.38689	-1.40986	0.0250209	0.105953	0.0835657	1655	tags=26%, list=13%, signal=23%	MAP2K6/IL10RB/TYK2/STAT3/CD40/TGFB2/PDPK1/MAPK11/JAK1/MAPK13/IRAK4/CIITA/STAT1/PIK3R5/AKT3/HLA-DMA/HLA-DRA/LAMA3/HLA-DPA1/HLA-DRB1/HLA-DRB5/TLR2
hsa00630	Glyoxylate and dicarboxylate metabolism	25	-0.526446	-1.48347	0.032752	0.136999	0.108052	1304	tags=16%, list=10%, signal=14%	HYI/AFMID/PCCA/GLUL
hsa05213	Endometrial cancer	54	0.400514	1.3893	0.0395989	0.163643	0.129067	2452	tags=37%, list=19%, signal=30%	CTNNB1/MLH1/CTNNA1/ELK1/GSK3B/PTEN/KRAS/BAX/TP53/FOXO3/NRAS/SOS1/TCF7L2/MYC/PIK3CA/PIK3CB/ARAF/APC/CDH1/AKT1
hsa04064	NF-kappa B signaling pathway	76	-0.381373	-1.35965	0.0434783	0.177536	0.140024	1300	tags=22%, list=10%, signal=20%	GADD45A/CD40/BLNK/ICAM1/CFLAR/TNFRSF13C/TRIM25/DDX58/PTGS2/PLCG2/IRAK4/MAP3K14/CD14/TRAF1/LCK/TNFRSF11A/LBP
hsa04750	Inflammatory mediator regulation of TRP channels	73	-0.391355	-1.38019	0.0444386	0.179323	0.141433	2528	tags=36%, list=19%, signal=29%	PRKCH/IL1RAP/TRPM8/ITPR2/MAPK12/PLA2G6/CALML6/PLA2G4F/MAP2K6/PRKCA/PRKCE/TRPV1/TRPV4/NTRK1/P2RY2/ADCY5/PLA2G4C/MAPK11/PRKACB/MAPK13/PLCG2/CYP2J2/HRH1/PIK3R1/BDKRB2/ITPR1
hsa04512	ECM-receptor interaction	48	-0.432053	-1.42382	0.0454141	0.181128	0.142857	1394	tags=31%, list=11%, signal=28%	THBS3/COL1A1/ITGB8/ITGA7/ITGA2B/GP1BA/ITGA3/NPNT/COL4A5/CD44/LAMA3/ITGA5/ITGB6/COL9A2/CHAD
hsa05160	Hepatitis C	125	-0.336573	-1.29341	0.0516351	0.203573	0.160559	1370	tags=20%, list=10%, signal=18%	TYK2/EGF/STAT3/MX1/CFLAR/IRF7/JAK1/DDX58/IFNAR1/IFIT1/OAS3/STAT1/IRF9/CLDN16/AKT3/CDK6/OAS2/EIF2AK2/TLR3/RNASEL/OAS1/CDKN1A/FAS/PIK3R1/CLDN1
hsa04977	Vitamin digestion and absorption	17	-0.568391	-1.49172	0.0527383	0.20556	0.162126	1790	tags=41%, list=14%, signal=36%	SLC5A6/AWAT2/SLC23A1/PLB1/SLC46A1/ABCC1/SLC19A3
hsa00532	Glycosaminoglycan biosynthesis - chondroitin sulfate / dermatan sulfate	19	-0.565539	-1.51637	0.0540879	0.208451	0.164407	1730	tags=32%, list=13%, signal=27%	CHST7/CHST15/CSGALNACT1/B3GAT3/XYLT2/CHST11
hsa04370	VEGF signaling pathway	53	-0.408666	-1.37803	0.0589319	0.224596	0.17714	1785	tags=26%, list=14%, signal=23%	MAPK12/PLA2G4F/PRKCA/PLA2G4C/MAPK11/NOS3/KDR/PTGS2/MAPK13/PLCG2/AKT3/SPHK1/RAC2/PIK3R1
hsa03022	Basal transcription factors	39	0.427614	1.38702	0.0634249	0.239063	0.188551	4761	tags=51%, list=36%, signal=33%	TAF5/TAF5L/GTF2E1/GTF2A1/TAF4/TAF10/TAF6/GTF2E2/TBPL1/TAF1/TAF11/GTF2H5/GTF2IRD1/TAF7/TAF9B/GTF2F1/GTF2H3/GTF2A2/GTF2H2/TAF2
hsa00270	Cysteine and methionine metabolism	35	0.440285	1.39332	0.0669456	0.249591	0.196854	1693	tags=26%, list=13%, signal=22%	SMS/AHCY/MTAP/AHCYL2/DNMT3A/SRM/MPST/ADI1/DNMT3B
hsa04068	FoxO signaling pathway	111	-0.337277	-1.27967	0.0703259	0.259177	0.204414	1775	tags=21%, list=13%, signal=18%	PRKAA2/AGAP2/BCL6/CDKN2B/SETD7/HOMER2/GADD45A/EGF/STAT3/TGFB2/PRKAA1/PDPK1/MAPK11/PLK3/MAPK13/INSR/AKT3/FBXO32/SLC2A4/CDKN1A/PIK3R1/PLK2/TNFSF10
hsa04974	Protein digestion and absorption	49	-0.404238	-1.338	0.071028	0.259177	0.204414	1417	tags=20%, list=11%, signal=18%	SLC7A7/COL8A2/COL24A1/COL28A1/SLC8A2/COL4A5/SLC15A1/COL16A1/ACE2/COL9A2
hsa05410	Hypertrophic cardiomyopathy	56	-0.394819	-1.33218	0.0749064	0.263131	0.207533	2123	tags=30%, list=16%, signal=26%	CACNB1/ITGB8/AGT/PRKAA2/ITGA7/ITGA2B/ATP2A1/TGFB2/ITGA3/PRKAA1/CACNB4/SLC8A2/DMD/ACE/TPM1/ITGA5/ITGB6
hsa04934	Cushing syndrome	117	0.311413	1.23946	0.0752941	0.263131	0.207533	2319	tags=26%, list=18%, signal=21%	CTNNB1/AHR/GNAQ/FZD4/CDK4/CREB1/GSK3B/ADCY2/RBBP5/GNAI1/RASD1/KMT2A/CREB3L1/FZD1/GNAI2/FZD3/TCF7L2/CACNA1H/GNAI3/CCNE1/SP1/GNAS/KMT2D/E2F3/PBX1/NR4A1/AIP/FZD5/APC/RAP1A
hsa05132	Salmonella infection	217	0.276374	1.18667	0.0756098	0.263131	0.207533	3625	tags=37%, list=28%, signal=28%	CTNNB1/PODXL/DYNC1LI1/ARF6/IRAK1/EXOC2/RHOB/AHNAK/RALA/ARL8A/RHOA/ARPC5/TUBB/RAB9A/EXOC4/BAX/SKP1/RPS3/TAB3/IL18/MYD88/ROCK2/TUBB4A/FYCO1/CSE1L/KPNA4/BCL2/TCF7L2/EXOC5/MYC/DYNC1H1/KPNA1/TRAF6/TAB2/RIPK1/ACTR2/S100A10/DYNLRB1/FLNA/PIK3CA/PIK3CB/DCTN4/CHUK/RHOG/TNF/PIK3C2B/BRK1/WASL/HSP90B1/AKT1/MAPK8/ACTR3B/ABI1/RAB7A/DYNLL2/VPS41/ARPC3/PFN1/NFKB1/ACTB/TXN/MAP2K2/TCF7L1/CDC42/MAPK9/DCTN2/TXN2/ARL8…
hsa04066	HIF-1 signaling pathway	78	-0.362111	-1.29691	0.0766551	0.263131	0.207533	3210	tags=36%, list=24%, signal=27%	EGFR/ERBB2/ENO1/MKNK2/EGLN2/EIF4EBP1/LDHA/IFNGR2/PFKL/ENO3/EGLN3/RPS6KB1/MKNK1/TIMP1/PDK1/PGK1/HMOX1/PRKCA/TFRC/PFKM/EGF/STAT3/NOS3/PLCG2/INSR/AKT3/CDKN1A/PIK3R1
hsa04151	PI3K-Akt signaling pathway	226	-0.297224	-1.22052	0.0769231	0.263131	0.207533	1775	tags=21%, list=13%, signal=19%	PRKAA2/ITGA7/THEM4/NGFR/PRKCA/NTF4/NTRK1/RPTOR/ITGA2B/PPP2R5B/EGF/CSF3R/ITGA3/JAK3/PRKAA1/PDPK1/PIK3AP1/NOS3/KDR/JAK1/GHR/OSMR/IFNAR1/EPOR/PKN3/GNG12/IL4R/NTRK2/PIK3R5/LPAR3/FGF2/INSR/CD19/AKT3/COL4A5/ERBB4/CDK6/LAMA3/MET/CSF1/ITGA5/CDKN1A/TLR2/EPHA2/ITGB6/PIK3R1/COL9A2/CHAD
hsa01230	Biosynthesis of amino acids	53	-0.399935	-1.34859	0.0773481	0.263131	0.207533	3927	tags=51%, list=30%, signal=36%	ACY1/IDH3B/ALDOC/MAT2B/IDH3G/ARG2/ALDOA/IDH3A/ENO1/TPI1/ACO2/GOT2/MAT2A/PSPH/PFKL/ENO3/GOT1/PGK1/GPT/CTH/PYCR2/PKM/IDH2/PFKM/PC/ASL/GLUL
hsa04550	Signaling pathways regulating pluripotency of stem cells	114	0.318483	1.25821	0.0774818	0.263131	0.207533	2640	tags=30%, list=20%, signal=24%	CTNNB1/JARID2/PCGF5/FZD4/TCF3/DLX5/ZFHX3/GSK3B/SOX2/OTX1/FGFR4/ACVR2B/PCGF3/KRAS/TBX3/FZD1/SMAD5/NRAS/RIF1/BMI1/FZD3/FGFR1/MYC/ACVR2A/PIK3CA/PIK3CB/INHBB/FZD5/APC/BMPR1A/AKT1/REST/SMAD2/WNT6
hsa00380	Tryptophan metabolism	26	-0.477474	-1.3632	0.0808081	0.271737	0.214321	930	tags=23%, list=7%, signal=21%	HADH/MAOA/KMO/AFMID/KYNU/EHHADH
hsa00592	alpha-Linolenic acid metabolism	14	-0.575864	-1.42675	0.0826613	0.27527	0.217107	1941	tags=50%, list=15%, signal=43%	PLA2G6/ACOX1/PLA2G4F/FADS2/PLA2G4C/PLB1/PLA2G2A
hsa00513	Various types of N-glycan biosynthesis	35	0.426765	1.35053	0.0899582	0.29531	0.232913	1748	tags=29%, list=13%, signal=25%	CHST8/FUT8/STT3B/MAN2A1/MGAT4B/B4GALT2/STT3A/RPN1/B4GALT3/ST3GAL3
hsa04658	Th1 and Th2 cell differentiation	59	-0.38566	-1.31921	0.0912409	0.29531	0.232913	1499	tags=24%, list=11%, signal=21%	TYK2/JAK3/MAPK11/JAK1/MAPK13/IL4R/STAT1/LCK/HLA-DMA/HLA-DRA/HLA-DPA1/HLA-DRB1/STAT6/HLA-DRB5
hsa00620	Pyruvate metabolism	33	-0.452101	-1.36369	0.0912621	0.29531	0.232913	1988	tags=30%, list=15%, signal=26%	PCK2/PKM/ACACB/HAGH/ACYP1/PC/AKR1A1/ME1/ACACA/LDHD
hsa04950	Maturity onset diabetes of the young	9	-0.642939	-1.4348	0.0979592	0.312386	0.246381	1021	tags=33%, list=8%, signal=31%	NKX6-1/PAX6/BHLHA15
hsa05202	Transcriptional misregulation in cancer	118	0.300796	1.19675	0.0983607	0.312386	0.246381	1535	tags=19%, list=12%, signal=17%	PAX7/HMGA2/MYCN/ARNT2/BCL11B/TCF3/ETV5/FUT8/KMT2A/KLF3/HOXA10/BAX/KDM6A/PPARG/HDAC2/TFE3/TP53/PRCC/BMI1/FOXO1/BCL2L1/MYC/SP1
hsa04724	Glutamatergic synapse	73	-0.358133	-1.26303	0.102655	0.323033	0.254778	3155	tags=42%, list=24%, signal=32%	GNB3/SLC38A2/GNG5/GNB5/ADCY6/PLD2/GNAO1/GRIN3B/SLC1A6/PLD1/SLC17A7/DLG4/SLC1A3/GRIN1/ITPR2/PLA2G4F/TRPC1/SLC38A3/PRKCA/GRK3/HOMER2/SHANK3/ADCY5/PLA2G4C/GRIK5/PRKACB/GNG12/SLC1A2/GRIN2D/GLUL/ITPR1
hsa05162	Measles	102	-0.331207	-1.24423	0.105536	0.328151	0.258815	1335	tags=21%, list=10%, signal=19%	TYK2/STAT3/JAK3/MX1/IRF7/JAK1/DDX58/CD46/IFNAR1/IRAK4/OAS3/STAT1/IRF9/AKT3/CDK6/OAS2/EIF2AK2/OAS1/FAS/TLR2/PIK3R1
hsa04146	Peroxisome	72	-0.357057	-1.2594	0.106195	0.328151	0.258815	2469	tags=28%, list=19%, signal=23%	ACSL5/EPHX2/PEX10/XDH/ACOX1/DHRS4/IDH2/ABCD1/MVK/MPV17/PEX11A/HSD17B4/PIPOX/ECI2/HMGCL/ACSL1/MPV17L/DDO/ACSL3/EHHADH
hsa04670	Leukocyte transendothelial migration	73	-0.353615	-1.24709	0.107965	0.330642	0.260779	1337	tags=18%, list=10%, signal=16%	ITGAL/ICAM1/MAPK11/MAPK13/PLCG2/ACTN1/CLDN16/RAC2/PECAM1/MYL9/PIK3R1/RAPGEF3/CLDN1
hsa04611	Platelet activation	90	-0.332803	-1.22977	0.110733	0.33352	0.263049	2203	tags=27%, list=17%, signal=22%	ITPR2/COL1A1/MAPK12/VAMP8/MYLK3/FERMT3/PLA2G4F/P2RY1/ITGA2B/GP1BA/ADCY5/PLA2G4C/MAPK11/NOS3/PRKACB/MAPK13/TBXA2R/PLCG2/PIK3R5/AKT3/APBB1IP/F2RL3/PIK3R1/ITPR1
hsa04114	Oocyte meiosis	107	0.308611	1.20937	0.110849	0.33352	0.263049	4540	tags=50%, list=34%, signal=33%	CALML5/RPS6KA3/CALML3/AR/PPP2CA/ADCY2/BTRC/SKP1/PPP3R1/YWHAQ/SMC3/YWHAH/CCNE1/SMC1A/ANAPC4/CUL1/YWHAZ/PPP2R5D/FBXW11/PPP3CA/PPP1CB/PPP2R1A/ANAPC13/YWHAG/PPP2CB/SLK/MAD1L1/PPP1CC/MAD2L2/PPP2R5C/PPP2R5E/SPDYE6/IGF1R/CDC20/CDC23/MAPK14/RBX1/PKMYT1/CALM3/FBXO43/FBXO5/YWHAE/MAD2L1/SGO1/CCNB2/CPEB1/PTTG1/PPP2R5A/MAPK1/ESPL1/ANAPC1/BUB1/SPDYE2/CDC25C
hsa05144	Malaria	23	-0.478869	-1.32715	0.112245	0.334783	0.264045	1337	tags=30%, list=10%, signal=27%	ITGAL/CD40/TGFB2/ICAM1/MET/PECAM1/TLR2
hsa04520	Adherens junction	60	0.355874	1.24959	0.114094	0.337364	0.266081	3112	tags=37%, list=24%, signal=28%	CTNNB1/CSNK2B/CTNNA1/RHOA/FARP2/CSNK2A2/PTPRM/FER/TCF7L2/WASF2/YES1/FGFR1/SRC/CDH1/WASL/ACP1/SMAD4/CSNK2A1/ACTB/TCF7L1/CDC42/IGF1R
hsa04666	Fc gamma R-mediated phagocytosis	80	-0.346077	-1.24248	0.115587	0.338857	0.267258	2546	tags=35%, list=19%, signal=28%	PRKCD/BIN1/LIMK2/DNM2/MYO10/PLD2/WAS/PLD1/RPS6KB1/INPP5D/VAV1/PLPP1/ACTR3C/PLA2G6/PLA2G4F/PRKCA/PRKCE/GSN/DOCK1/PLA2G4C/PLPP3/INPPL1/PLCG2/AKT3/SPHK1/RAC2/ARPC1B/PIK3R1
hsa04728	Dopaminergic synapse	94	0.314859	1.21046	0.118605	0.343819	0.271173	3161	tags=34%, list=24%, signal=26%	CALML5/PPP2R2C/GNB2/CALML3/GNAQ/CREB1/GSK3B/PPP2CA/GNG4/GNAI1/CREB3L1/GNAI2/GNAI3/GNAS/PPP2R5D/PPP3CA/PPP1CB/PPP2R1A/AKT1/MAPK8/PPP2CB/ATF2/PPP1CC/GNB1/PPP2R5C/PPP2R5E/GSK3A/PPP2R2D/MAPK9/GNG7/KIF5B/GNAL
hsa00360	Phenylalanine metabolism	10	-0.609524	-1.40153	0.119284	0.343819	0.271173	3022	tags=70%, list=23%, signal=54%	GOT2/HPD/ALDH3B2/GOT1/IL4I1/ALDH3B1/MAOA
hsa05207	Chemical carcinogenesis - receptor activation	131	0.287609	1.15906	0.124069	0.354632	0.2797	3041	tags=31%, list=23%, signal=24%	AHR/RPS6KA3/KLF5/AR/CREB1/ADCY2/PTGES3/ADRB1/GNAI1/KRAS/CREB3L1/NRAS/GNAI2/SOS1/MGST3/KPNA4/BCL2/GNAI3/CHRNB2/SRC/MYC/GNAS/KPNA1/DLL3/KPNB1/CYP1B1/PIK3CA/PIK3CB/UGT2B11/AIP/CHRNA4/HSP90B1/AKT1/JAG1/ATF2/CDC25A/KLF4/NFKB1/MAP2K2/RB1
hsa00760	Nicotinate and nicotinamide metabolism	28	-0.449854	-1.31133	0.125749	0.356045	0.280815	2341	tags=32%, list=18%, signal=26%	NNMT/NNT/NADSYN1/NMNAT2/SIRT7/ENPP1/SIRT4/NMNAT1/QPRT
hsa05224	Breast cancer	109	0.302483	1.18949	0.12766	0.356045	0.280815	3137	tags=32%, list=24%, signal=25%	CTNNB1/FZD4/CDK4/GSK3B/PTEN/NOTCH1/KRAS/BAX/TP53/FZD1/NRAS/SOS1/FZD3/FRAT2/TCF7L2/FGFR1/MYC/SP1/DLL3/E2F3/PIK3CA/PIK3CB/ARAF/FZD5/APC/AKT1/JAG1/WNT6/NCOA1/MAP2K2/TCF7L1/RB1/NOTCH3/IGF1R/BRAF
hsa04211	Longevity regulating pathway	75	0.335211	1.23151	0.128266	0.356045	0.280815	1306	tags=19%, list=10%, signal=17%	EHMT2/APPL1/SIRT1/CREB1/ADCY2/PRKAG3/KRAS/BAX/PPARG/CREB3L1/TP53/FOXO3/NRAS/FOXO1
hsa04650	Natural killer cell mediated cytotoxicity	67	-0.351458	-1.22691	0.129496	0.356045	0.280815	1337	tags=16%, list=10%, signal=15%	ITGAL/ICAM1/RAET1E/IFNAR1/PLCG2/HLA-B/LCK/RAC2/FAS/PIK3R1/TNFSF10
hsa04713	Circadian entrainment	60	0.349393	1.22683	0.129754	0.356045	0.280815	1560	tags=23%, list=12%, signal=21%	CALML5/GNB2/CALML3/GNAQ/CREB1/ADCY2/GNG4/GNAI1/RASD1/GNAI2/CACNA1H/GNAI3/RYR2/GNAS
hsa05142	Chagas disease	75	-0.341809	-1.21927	0.135972	0.368562	0.290688	1299	tags=19%, list=10%, signal=17%	TGFB2/TLR6/MAPK11/CFLAR/GNA14/MAPK13/IRAK4/AKT3/ACE/CCL5/FAS/TLR2/PIK3R1/BDKRB2
hsa04918	Thyroid hormone synthesis	47	-0.382079	-1.26393	0.136531	0.368562	0.290688	1642	tags=21%, list=12%, signal=19%	PRKCA/GPX3/ADCY5/PRKACB/GPX8/DUOXA2/TG/DUOX2/DUOX1/ITPR1
hsa04540	Gap junction	61	0.350354	1.2296	0.137698	0.368562	0.290688	1560	tags=23%, list=12%, signal=20%	GNAQ/ADCY2/ADRB1/GNAI1/KRAS/TUBB/PDGFB/NRAS/GNAI2/SOS1/TUBB4A/GNAI3/SRC/GNAS
hsa04218	Cellular senescence	142	0.283556	1.16229	0.138614	0.368562	0.290688	3041	tags=33%, list=23%, signal=26%	CALML5/HIPK2/CALML3/CDK4/SIRT1/NFATC2/PTEN/BTRC/KRAS/ZFP36L2/PPP3R1/NFATC3/TP53/FOXO3/RAD50/NRAS/FOXO1/TRAF3IP2/CCNE1/RASSF5/MYC/RBL1/E2F3/FBXW11/PPP3CA/PIK3CA/MRE11/PIK3CB/VDAC2/PPP1CB/MAPKAPK2/SLC25A5/RRAS2/AKT1/HIPK3/SMAD2/CHEK1/PPP1CC/CDC25A/LIN9/MYBL2/NFKB1/RBBP4/MAP2K2/HUS1/MDM2/RB1
hsa00534	Glycosaminoglycan biosynthesis - heparan sulfate / heparin	18	-0.496996	-1.31023	0.141393	0.373061	0.294236	1619	tags=33%, list=12%, signal=29%	GLCE/HS2ST1/B3GAT3/HS3ST3B1/XYLT2/HS6ST3
hsa00260	Glycine, serine and threonine metabolism	26	-0.445096	-1.27076	0.145455	0.380847	0.300376	2742	tags=31%, list=21%, signal=24%	PSPH/DMGDH/SRR/CTH/PIPOX/MAOA/SARDH/GATM
hsa04392	Hippo signaling pathway - multiple species	25	0.430293	1.25749	0.155769	0.402175	0.317198	3337	tags=44%, list=25%, signal=33%	TEAD1/WTIP/AJUBA/FRMD6/RASSF2/MOB1B/RASSF1/TEAD2/LATS1/LATS2/PAK1
hsa05143	African trypanosomiasis	15	0.49519	1.26602	0.155945	0.402175	0.317198	1197	tags=33%, list=9%, signal=30%	LAMA4/GNAQ/IL18/MYD88/F2RL1
hsa05163	Human cytomegalovirus infection	168	0.270247	1.12937	0.1575	0.403153	0.317969	2025	tags=21%, list=15%, signal=18%	CTNNB1/CALML5/GNB2/CALML3/GNAQ/CDK4/CREB1/ELK1/GSK3B/NFATC2/ADCY2/GNG4/GNAI1/RHOA/KRAS/BAX/PPP3R1/NFATC3/CREB3L1/TP53/NRAS/GNAI2/SOS1/ROCK2/PDIA3/GNAI3/SRC/MYC/SP1/GNAS/ARHGEF12/RIPK1/E2F3/PPP3CA/PIK3CA/PIK3CB
hsa03410	Base excision repair	33	0.395034	1.23214	0.160164	0.404087	0.318706	5046	tags=58%, list=38%, signal=36%	POLL/APEX1/HMGB1/UNG/POLE3/POLB/LIG1/TDG/FEN1/POLD2/XRCC1/POLD1/MBD4/POLD3/NEIL2/APEX2/POLE2/PCNA/MPG
hsa04622	RIG-I-like receptor signaling pathway	50	-0.365367	-1.21728	0.160221	0.404087	0.318706	2205	tags=26%, list=17%, signal=22%	IKBKB/MAPK12/NFKBIB/TKFC/IFIH1/MAPK11/IRF7/ISG15/TRIM25/DDX58/MAPK13/CASP10/DHX58
hsa04929	GnRH secretion	40	-0.388163	-1.23836	0.162264	0.406253	0.320414	2367	tags=28%, list=18%, signal=23%	HCN2/ARRB1/ITPR2/TRPC1/PRKCA/KCNN1/KISS1R/AKT3/PIK3R1/CACNA1I/ITPR1
hsa04920	Adipocytokine signaling pathway	54	-0.357936	-1.20527	0.164486	0.408831	0.322448	2205	tags=22%, list=17%, signal=19%	IKBKB/NFKBIB/PCK2/PRKAA2/ACACB/STAT3/PRKAA1/AKT3/ACSL1/SLC2A4/ACSL3/CPT1C
hsa04210	Apoptosis	117	-0.306152	-1.16413	0.166378	0.410558	0.32381	2407	tags=21%, list=18%, signal=17%	TP53AIP1/PIDD1/IKBKB/ITPR2/TUBA1A/DAB2IP/CAPN2/AIFM1/CTSD/ERN1/GADD45A/NTRK1/CTSH/PDPK1/CFLAR/PTPN13/MAP3K14/TRAF1/AKT3/CASP10/FAS/PIK3R1/TNFSF10/ITPR1
hsa04744	Phototransduction	13	0.512415	1.27638	0.169261	0.412992	0.32573	169	tags=15%, list=1%, signal=15%	CALML5/CALML3
hsa00514	Other types of O-glycan biosynthesis	36	0.374325	1.20373	0.169772	0.412992	0.32573	2076	tags=31%, list=16%, signal=26%	GXYLT2/XXYLT1/POFUT1/GALNT1/B4GALT2/PLOD3/B4GALT3/ST3GAL3/LFNG/GALNT11/C1GALT1
hsa00564	Glycerophospholipid metabolism	74	-0.327044	-1.16003	0.173077	0.418066	0.329731	2537	tags=38%, list=19%, signal=31%	TAZ/JMJD7-PLA2G4B/PTDSS2/GPAT4/LPIN2/LPCAT1/PNPLA7/PLD2/PLD1/GPD1/DGKD/GPCPD1/PLPP1/LPCAT3/LPIN3/PLA2G6/LPIN1/DGKZ/PLA2G4F/PLA2G4C/ACHE/PLB1/PGS1/DGKE/PLPP3/DGKA/PLA2G2A/PCYT2
hsa00603	Glycosphingolipid biosynthesis - globo and isoglobo series	11	-0.545439	-1.28986	0.174603	0.418631	0.330177	1700	tags=64%, list=13%, signal=55%	HEXB/FUT1/B3GALNT1/HEXA/ST3GAL1/FUT9/FUT2
hsa04971	Gastric acid secretion	48	0.348108	1.18604	0.176972	0.418631	0.330177	1560	tags=19%, list=12%, signal=17%	CALML5/CALML3/GNAQ/ADCY2/GNAI1/GNAI2/ATP1B1/GNAI3/GNAS
hsa05031	Amphetamine addiction	48	0.348343	1.18685	0.176972	0.418631	0.330177	863	tags=15%, list=7%, signal=14%	CALML5/CALML3/SIRT1/CREB1/PPP3R1/HDAC2/CREB3L1
hsa04660	T cell receptor signaling pathway	74	0.320576	1.17774	0.181395	0.423109	0.333708	3187	tags=36%, list=24%, signal=28%	NCK2/CDK4/GSK3B/NFATC2/RHOA/KRAS/PPP3R1/NFATC3/PAK2/PAK4/NRAS/SOS1/CBLB/PPP3CA/PIK3CA/PIK3CB/CHUK/TNF/VAV2/AKT1/BUB1B-PAK6/MAPK8/NFKB1/MAP2K2/CDC42/MAPK9/NFKBIA
hsa05219	Bladder cancer	37	0.367934	1.18642	0.183716	0.423109	0.333708	3474	tags=49%, list=26%, signal=36%	DAPK1/CDK4/THBS1/KRAS/TP53/NRAS/SRC/MYC/E2F3/ARAF/CDH1/RASSF1/MAP2K2/MDM2/RB1/BRAF/RPS6KA5/E2F2
hsa04961	Endocrine and other factor-regulated calcium reabsorption	37	-0.389284	-1.21343	0.185468	0.423109	0.333708	927	tags=32%, list=7%, signal=30%	CLTC/SLC8A1/DNM2/ADCY6/ATP1A3/DNM1/PRKCA/AP2B1/PRKACB/SLC8A2/CLTCL1/BDKRB2
hsa05034	Alcoholism	88	0.307472	1.16367	0.18599	0.423109	0.333708	1777	tags=19%, list=13%, signal=17%	CALML5/GNB2/CALML3/CREB1/GNG4/GNAI1/KRAS/HDAC2/CREB3L1/H2BC12/NRAS/GNAI2/SOS1/GNAI3/GNAS/MACROH2A2/HDAC5
hsa01040	Biosynthesis of unsaturated fatty acids	24	-0.450067	-1.25856	0.186722	0.423109	0.333708	1916	tags=50%, list=15%, signal=43%	ACOT4/HACD1/HSD17B12/ACOX1/ELOVL7/FADS2/ACOT2/HSD17B4/ELOVL5/ELOVL6/FADS1/ELOVL4
hsa01240	Biosynthesis of cofactors	120	-0.300402	-1.14796	0.186851	0.423109	0.333708	1972	tags=30%, list=15%, signal=26%	RDH13/GCH1/COASY/COQ7/MAT2A/HPD/CMPK2/EARS2/COQ5/AK2/FPGS/MOCS1/PMM2/MOCS2/NADSYN1/AK7/PKM/UGT2B28/NMNAT2/PDXK/MPI/DHRS3/AKR1A1/MMAB/HSD17B6/CTPS1/NMNAT1/KMO/QPRT/SDR16C5/GUSB/AFMID/KYNU/AK4/ALPL/RDH11
hsa00061	Fatty acid biosynthesis	14	-0.506605	-1.25516	0.1875	0.423109	0.333708	1711	tags=43%, list=13%, signal=37%	ACACB/CBR4/FASN/ACACA/ACSL1/ACSL3
hsa00410	beta-Alanine metabolism	25	-0.440776	-1.24206	0.192946	0.430863	0.339824	2595	tags=36%, list=20%, signal=29%	ACADS/CNDP2/ALDH3B2/ACOX1/ALDH3B1/CARNS1/DPYD/EHHADH/ABAT
hsa04726	Serotonergic synapse	64	-0.337126	-1.16864	0.194595	0.430863	0.339824	1785	tags=23%, list=14%, signal=20%	PLA2G4F/TRPC1/PRKCA/ADCY5/PLA2G4C/ALOX15B/PTGS2/PRKACB/GNG12/MAOA/CYP2J2/ALOX12B/CYP4X1/RAPGEF3/ITPR1
hsa05120	Epithelial cell signaling in Helicobacter pylori infection	63	-0.337994	-1.1634	0.196007	0.430863	0.339824	1185	tags=13%, list=9%, signal=12%	MAPK11/MAPK13/PLCG2/MAP3K14/ATP6V0A4/MET/TCIRG1/CCL5
hsa04150	mTOR signaling pathway	135	0.274505	1.11839	0.196602	0.430863	0.339824	2672	tags=26%, list=20%, signal=21%	RPS6KA3/FZD4/GSK3B/FNIP2/PTEN/RHOA/KRAS/RPS6/TTI1/TBC1D7-LOC100130357/FZD1/NRAS/SOS1/ATP6V1F/LAMTOR4/FZD3/GRB10/EIF4B/STRADB/PIK3CA/SGK1/PIK3CB/FZD5/CHUK/CAB39/NPRL3/TNF/SKP2/MIOS/AKT1/FNIP1/ATP6V1C2/WNT6/DEPTOR/SEH1L
hsa05414	Dilated cardiomyopathy	57	-0.352476	-1.19604	0.197441	0.430863	0.339824	2123	tags=28%, list=16%, signal=24%	CACNB1/ITGB8/AGT/ITGA7/ITGA2B/ATP2A1/TGFB2/ADCY5/ITGA3/CACNB4/PRKACB/SLC8A2/DMD/TPM1/ITGA5/ITGB6
hsa04976	Bile secretion	35	-0.38489	-1.18834	0.198473	0.430863	0.339824	2908	tags=43%, list=22%, signal=33%	SLC5A1/RXRA/SLC27A5/SLC4A5/ADCY6/SLC9A1/ATP1A3/SLC9A3/CA2/UGT2B28/ADCY5/SLC51A/PRKACB/NCEH1/ABCB11
hsa00400	Phenylalanine, tyrosine and tryptophan biosynthesis	3	-0.770965	-1.26469	0.202128	0.436036	0.343905	3022	tags=100%, list=23%, signal=77%	GOT1/IL4I1
hsa00250	Alanine, aspartate and glutamate metabolism	29	-0.407282	-1.2006	0.207767	0.44335	0.349673	1955	tags=24%, list=15%, signal=21%	GOT1/GPT/IL4I1/ASL/DDO/GLUL/ABAT
hsa04664	Fc epsilon RI signaling pathway	53	-0.3458	-1.16605	0.208103	0.44335	0.349673	2379	tags=26%, list=18%, signal=22%	INPP5D/VAV1/MAPK12/PLA2G4F/MAP2K6/PRKCA/PLA2G4C/PDPK1/MAPK11/MAPK13/PLCG2/AKT3/RAC2/PIK3R1
hsa04510	Focal adhesion	150	-0.284229	-1.11866	0.211055	0.443973	0.350164	1434	tags=14%, list=11%, signal=13%	PPP1R12C/ITGA2B/EGF/DOCK1/ITGA3/PDPK1/KDR/ACTN1/AKT3/COL4A5/LAMA3/RASGRF1/MET/RAC2/CAV2/ITGA5/MYL9/ITGB6/PIK3R1/COL9A2/CHAD
hsa05216	Thyroid cancer	34	0.368452	1.15884	0.213251	0.443973	0.350164	1519	tags=26%, list=12%, signal=23%	CTNNB1/KRAS/BAX/PPARG/CCDC6/TP53/NRAS/TCF7L2/MYC
hsa00511	Other glycan degradation	16	0.4666	1.21358	0.214145	0.443973	0.350164	2396	tags=38%, list=18%, signal=31%	GLB1/NEU4/MAN2B1/NEU3/NEU1/FUCA1
hsa04921	Oxytocin signaling pathway	109	0.285755	1.12371	0.21513	0.443973	0.350164	2085	tags=23%, list=16%, signal=19%	CALML5/CALML3/GNAQ/ELK1/NFATC2/ADCY2/GNAI1/PRKAG3/RHOA/KRAS/PPP3R1/NFATC3/NRAS/GNAI2/ROCK2/CACNB3/GNAI3/RYR2/SRC/GNAS/CAMK1/PPP3CA/PPP1R12A/MYL6B/PPP1CB
hsa03020	RNA polymerase	28	0.390545	1.17724	0.215569	0.443973	0.350164	5754	tags=68%, list=44%, signal=38%	POLR1E/POLR1D/POLR2J/POLR1H/POLR1B/POLR3C/POLR2E/POLR2B/POLR1A/POLR2H/POLR3D/POLR3F/POLR2D/POLR2J3/POLR3B/POLR3A/POLR2I/POLR3GL/POLR2G
hsa04979	Cholesterol metabolism	27	-0.417713	-1.20454	0.216162	0.443973	0.350164	2005	tags=30%, list=15%, signal=25%	SORT1/ANGPTL4/LIPA/SOAT1/APOE/NCEH1/STARD3/ABCB11
hsa05230	Central carbon metabolism in cancer	53	-0.342208	-1.15393	0.224678	0.458717	0.361793	2002	tags=19%, list=15%, signal=16%	PDK1/PKM/IDH2/NTRK1/PFKM/AKT3/SLC16A3/MET/RET/PIK3R1
hsa04970	Salivary secretion	46	0.339119	1.14288	0.234672	0.474775	0.374458	1694	tags=22%, list=13%, signal=19%	CALML5/CALML3/GNAQ/ADCY2/ADRB1/KCNN4/SLC12A2/ATP1B1/GNAS/ATP2B1
hsa04924	Renin secretion	43	0.344301	1.14015	0.235789	0.474775	0.374458	1560	tags=23%, list=12%, signal=21%	CALML5/CALML3/GNAQ/CREB1/ADRB1/GNAI1/PPP3R1/GNAI2/GNAI3/GNAS
hsa05225	Hepatocellular carcinoma	139	0.265097	1.08838	0.237864	0.474775	0.374458	2267	tags=22%, list=17%, signal=18%	CTNNB1/FZD4/SMARCC1/PBRM1/CDK4/ELK1/GSK3B/PTEN/TGFA/KRAS/BAX/TP53/FZD1/NRAS/SOS1/FZD3/FRAT2/BCL2L1/MGST3/TCF7L2/MYC/TXNRD3/ARID1A/E2F3/PIK3CA/PIK3CB/ARAF/FZD5/SMARCD1/APC
hsa05217	Basal cell carcinoma	48	0.33433	1.1391	0.238806	0.474775	0.374458	1527	tags=21%, list=12%, signal=18%	CTNNB1/FZD4/GSK3B/BAX/TP53/FZD1/FZD3/PTCH1/TCF7L2/SUFU
hsa05146	Amoebiasis	62	-0.330838	-1.13709	0.239564	0.474775	0.374458	1299	tags=18%, list=10%, signal=16%	MUC2/PRKCA/TGFB2/GNA14/PRKACB/ACTN1/CD14/COL4A5/LAMA3/TLR2/PIK3R1
hsa04216	Ferroptosis	36	-0.373063	-1.15257	0.240848	0.474775	0.374458	2104	tags=31%, list=16%, signal=26%	LPCAT3/SLC11A2/HMOX1/TFRC/SLC39A8/ATG7/STEAP3/SLC39A14/ACSL1/ACSL3/CP
hsa05167	Kaposi sarcoma-associated herpesvirus infection	149	-0.278318	-1.09397	0.255034	0.499866	0.394247	1335	tags=17%, list=10%, signal=15%	STAT3/ICAM1/MAPK11/IRF7/JAK1/PTGS2/IFNAR1/MAPK13/GNG12/PLCG2/HLA-B/STAT1/PIK3R5/FGF2/IL6ST/IRF9/AKT3/CDK6/HLA-F/EIF2AK2/TLR3/CDKN1A/FAS/PIK3R1/ITPR1
hsa00232	Caffeine metabolism	2	-0.796555	-1.20394	0.261146	0.508939	0.401403	2684	tags=100%, list=20%, signal=80%	XDH
hsa00860	Porphyrin and chlorophyll metabolism	22	-0.426431	-1.16996	0.264344	0.51226	0.404023	3855	tags=50%, list=29%, signal=35%	UROD/ALAD/HMOX2/UROS/BLVRB/EARS2/HMOX1/UGT2B28/MMAB/GUSB/CP
hsa05214	Glioma	64	0.308934	1.10763	0.268456	0.514663	0.405918	3137	tags=36%, list=24%, signal=28%	CALML5/CALML3/CDK4/PTEN/TGFA/KRAS/BAX/PDGFB/TP53/NRAS/SOS1/E2F3/CAMK1/PIK3CA/PIK3CB/ARAF/AKT1/PDGFA/MAP2K2/MDM2/RB1/IGF1R/BRAF
hsa05226	Gastric cancer	110	0.276095	1.08508	0.268585	0.514663	0.405918	3137	tags=30%, list=24%, signal=23%	CTNNB1/MLH1/FZD4/CTNNA1/GSK3B/KRAS/BAX/TP53/FZD1/NRAS/SOS1/FZD3/FRAT2/BCL2/TCF7L2/CCNE1/MYC/E2F3/PIK3CA/PIK3CB/ARAF/FZD5/APC/CDH1/AKT1/SMAD2/WNT6/SMAD4/JUP/MAP2K2/TCF7L1/RB1/BRAF
hsa04973	Carbohydrate digestion and absorption	26	-0.401629	-1.14666	0.270707	0.515847	0.406852	2839	tags=38%, list=22%, signal=30%	PLCB3/G6PC3/SLC5A1/ATP1A3/SLC37A4/AMY2B/TAS1R3/LCT/AKT3/PIK3R1
hsa00601	Glycosphingolipid biosynthesis - lacto and neolacto series	19	-0.433523	-1.1624	0.276423	0.518882	0.409245	1005	tags=21%, list=8%, signal=19%	FUT9/FUT3/FUT2/GCNT2
hsa04928	Parathyroid hormone synthesis, secretion and action	77	0.29315	1.08339	0.27791	0.518882	0.409245	1676	tags=22%, list=13%, signal=19%	GNAQ/MMP14/MAFB/CREB1/ADCY2/GNAI1/RHOA/CREB3L1/GNAI2/NACA/BCL2/MMP17/GNAI3/FGFR1/SP1/GNAS/JUND
hsa04340	Hedgehog signaling pathway	41	0.337664	1.10659	0.278132	0.518882	0.409245	2188	tags=29%, list=17%, signal=24%	GSK3B/CSNK1G3/BTRC/SPOPL/PTCH1/BCL2/SUFU/CUL1/CDON/FBXW11/CSNK1G1/BOC
hsa01200	Carbon metabolism	92	-0.29771	-1.10163	0.278351	0.518882	0.409245	3912	tags=39%, list=30%, signal=28%	MCEE/IDH3B/AMT/ACSS1/ALDOC/IDH3G/PGD/PGP/ALDOA/IDH3A/ENO1/TPI1/ACO2/GOT2/PSPH/PFKL/ENO3/ACADS/SUCLG1/FBP1/SDHA/TKFC/GOT1/PGK1/GPT/ACOX1/PKM/OGDH/SUCLA2/IDH2/PFKM/IDNK/PC/ME1/H6PD/PCCA
hsa05170	Human immunodeficiency virus 1 infection	159	0.255364	1.0636	0.282178	0.52197	0.411681	2632	tags=26%, list=20%, signal=21%	CALML5/GNB2/WEE1/CALML3/GNAQ/IRAK1/NFATC2/GNG4/BTRC/GNAI1/KRAS/AP1S1/BAX/SKP1/PPP3R1/NFATC3/PAK2/PAK4/NRAS/GNAI2/MYD88/PDIA3/BCL2L1/BCL2/GNAI3/CUL1/TRAF6/TAB2/RIPK1/FBXW11/PPP3CA/PIK3CA/PIK3CB/CHUK/ELOC/TNF/CALR/AKT1/BUB1B-PAK6/MAPK8/CUL5/CHEK1
hsa05161	Hepatitis B	134	-0.278003	-1.0784	0.283051	0.52197	0.411681	1655	tags=17%, list=13%, signal=15%	MAP2K6/PRKCA/DDB2/TYK2/STAT3/TGFB2/JAK3/MAPK11/IRF7/JAK1/DDX58/IFNAR1/MAPK13/IRAK4/STAT1/AKT3/CASP10/TLR3/CDKN1A/STAT6/FAS/TLR2/PIK3R1
hsa04964	Proximal tubule bicarbonate reclamation	14	-0.460199	-1.14018	0.28629	0.524157	0.413406	2839	tags=36%, list=22%, signal=28%	ATP1A3/SLC9A3/CA2/PCK2/SLC38A3
hsa04727	GABAergic synapse	50	-0.331601	-1.10478	0.287293	0.524157	0.413406	1718	tags=24%, list=13%, signal=21%	SLC38A3/PRKCA/ADCY5/SLC12A5/NSF/GABRE/PRKACB/GNG12/HAP1/GABRR2/GLUL/ABAT
hsa04960	Aldosterone-regulated sodium reabsorption	24	-0.406019	-1.13538	0.290456	0.527125	0.415747	1642	tags=21%, list=12%, signal=18%	PRKCA/PDPK1/INSR/SCNN1A/PIK3R1
hsa00600	Sphingolipid metabolism	44	-0.33938	-1.10587	0.297196	0.533575	0.420834	1280	tags=23%, list=10%, signal=21%	PLPP1/SPTLC3/SGPP2/SGPP1/SGMS2/PLPP3/ARSA/DEGS1/UGT8/SPHK1
hsa00980	Metabolism of xenobiotics by cytochrome P450	30	-0.37496	-1.11018	0.298039	0.533575	0.420834	2442	tags=27%, list=19%, signal=22%	LOC107987478/ALDH3B2/GSTM2/UGT2B28/ALDH3B1/MGST2/GSTT2B/AKR1C1
hsa05165	Human papillomavirus infection	258	-0.251444	-1.05324	0.300987	0.533575	0.420834	1743	tags=16%, list=13%, signal=14%	ITGA7/PKM/WNT2B/HES7/RFNG/OASL/TYK2/SLC9A3R1/ITGA2B/PPP2R5B/EGF/ITGA3/LLGL2/MX1/WNT11/ISG15/JAK1/PTGS2/IFNAR1/PRKACB/AXIN2/HEYL/HLA-B/STAT1/ATP6V0A4/IRF9/AKT3/COL4A5/CDK6/HLA-F/EIF2AK2/TLR3/LAMA3/TCIRG1/ITGA5/CDKN1A/FAS/ITGB6/PIK3R1/COL9A2/CHAD
hsa01523	Antifolate resistance	24	-0.402805	-1.12639	0.302905	0.533575	0.420834	2447	tags=29%, list=19%, signal=24%	FPGS/IKBKB/ABCC5/MTHFR/SLC46A1/ABCC1/FOLR1
hsa00010	Glycolysis / Gluconeogenesis	43	-0.339231	-1.09865	0.303605	0.533575	0.420834	3833	tags=44%, list=29%, signal=31%	ACSS1/G6PC3/ALDOC/ALDOA/PGM1/ENO1/TPI1/LDHA/PFKL/ENO3/ALDH3B2/FBP1/PCK2/PGK1/PKM/PFKM/ALDH3B1/AKR1A1/GALM
hsa00340	Histidine metabolism	14	-0.457217	-1.13279	0.304435	0.533575	0.420834	2419	tags=43%, list=18%, signal=35%	CNDP2/ALDH3B2/ALDH3B1/CARNS1/MAOA/HAL
hsa05100	Bacterial invasion of epithelial cells	62	-0.316403	-1.08748	0.3049	0.533575	0.420834	289	tags=10%, list=2%, signal=10%	MET/CAV2/CLTCL1/ITGA5/ARPC1B/PIK3R1
hsa04614	Renin-angiotensin system	11	-0.48636	-1.15015	0.30754	0.534474	0.421543	426	tags=27%, list=3%, signal=26%	AGT/ACE/ACE2
hsa05223	Non-small cell lung cancer	65	-0.311568	-1.07948	0.30853	0.534474	0.421543	1642	tags=22%, list=12%, signal=19%	PRKCA/GADD45A/DDB2/EGF/STAT3/JAK3/PDPK1/PLCG2/AKT3/CDK6/MET/CDKN1A/RET/PIK3R1
hsa00350	Tyrosine metabolism	21	-0.415005	-1.13673	0.318275	0.548585	0.432672	3022	tags=43%, list=23%, signal=33%	GOT2/HPD/ALDH3B2/GOT1/IL4I1/ALDH3B1/TH/MAOA/PNMT
hsa04625	C-type lectin receptor signaling pathway	84	-0.297713	-1.08031	0.320069	0.548919	0.432936	2205	tags=24%, list=17%, signal=20%	IKBKB/ITPR2/MAPK12/STAT2/CALML6/CASP1/IL23A/MAPK11/PLK3/PTGS2/MAPK13/PLCG2/MAP3K14/STAT1/KSR1/IRF9/AKT3/CARD9/PIK3R1/ITPR1
hsa04978	Mineral absorption	35	-0.353141	-1.09031	0.328244	0.560138	0.441785	3718	tags=37%, list=28%, signal=27%	SLC5A1/HMOX2/MT1X/SLC8A1/ATP1A3/SLC34A3/SLC9A3/STEAP1/SLC11A2/HMOX1/SLC46A1/SLC8A2/CYBRD1
hsa05166	Human T-cell leukemia virus 1 infection	179	-0.263543	-1.05577	0.332209	0.564098	0.444907	1337	tags=15%, list=10%, signal=14%	ITGAL/CD40/TGFB2/ADCY5/JAK3/ICAM1/FDPS/CDC16/JAK1/TNFRSF13C/PRKACB/MAP3K14/HLA-B/B2M/SLC25A4/AKT3/LCK/HLA-DMA/HLA-F/HLA-DRA/HLA-DPA1/IL15RA/KAT2B/HLA-DRB1/CDKN1A/HLA-DRB5/PIK3R1
hsa05220	Chronic myeloid leukemia	72	0.289473	1.05978	0.340961	0.576107	0.454379	3235	tags=36%, list=25%, signal=27%	CTBP1/CDK4/KRAS/BAX/HDAC2/TP53/NRAS/SOS1/BCL2L1/MYC/E2F3/PIK3CA/ABL1/PIK3CB/ARAF/CHUK/AKT1/CBL/SMAD4/NFKB1/MAP2K2/MDM2/RB1/BRAF/NFKBIA/CDKN1B
hsa00450	Selenocompound metabolism	14	-0.444907	-1.10229	0.342742	0.576277	0.454513	2577	tags=36%, list=20%, signal=29%	TXNRD2/TXNRD1/CTH/SEPHS2/PAPSS2
hsa01210	2-Oxocarboxylic acid metabolism	16	-0.422425	-1.08778	0.344828	0.576955	0.455048	4317	tags=62%, list=33%, signal=42%	GPT2/ACY1/IDH3B/IDH3G/IDH3A/ACO2/GOT2/GOT1/GPT/IDH2
hsa04923	Regulation of lipolysis in adipocytes	33	-0.361624	-1.09078	0.347573	0.578726	0.456445	1681	tags=27%, list=13%, signal=24%	PLIN1/ADCY5/LIPE/PTGS2/PRKACB/ADRB2/INSR/AKT3/PIK3R1
hsa04022	cGMP-PKG signaling pathway	107	0.268172	1.0509	0.351415	0.580801	0.458082	2705	tags=27%, list=21%, signal=22%	CALML5/CALML3/GNAQ/CREB1/NFATC2/ADCY2/ADRB1/GNAI1/RHOA/PPP3R1/NFATC3/CREB3L1/GNAI2/SRF/ROCK2/ATP1B1/GNAI3/ATP2B1/PPP3CA/PPP1R12A/VDAC2/PPP1CB/MEF2D/SLC25A5/ATP2A2/AKT1/GNA12/ATF2/PPP1CC
hsa04012	ErbB signaling pathway	73	0.286267	1.05108	0.354691	0.580801	0.458082	2623	tags=30%, list=20%, signal=24%	NCK2/ELK1/ERBB3/GSK3B/TGFA/KRAS/PAK2/PAK4/ABL2/NRAS/SOS1/SRC/MYC/CBLB/PIK3CA/ABL1/PIK3CB/ARAF/AKT1/BUB1B-PAK6/MAPK8/CBL
hsa05203	Viral carcinogenesis	150	-0.266359	-1.04833	0.355109	0.580801	0.458082	1411	tags=14%, list=11%, signal=13%	GSN/STAT3/JAK3/IRF7/HDAC9/JAK1/PRKACB/ACTN1/HLA-B/TRAF1/DNAJA3/IL6ST/IRF9/CDK6/HLA-F/EIF2AK2/KAT2B/CDKN1A/HPN/SP100/PIK3R1
hsa04810	Regulation of actin cytoskeleton	165	-0.263708	-1.05138	0.355593	0.580801	0.458082	1434	tags=13%, list=11%, signal=12%	PPP1R12C/GSN/ITGA2B/EGF/PIP4K2B/DOCK1/ITGAL/ITGA3/PFN2/INSRR/GNG12/ACTN1/BAIAP2/FGF2/RAC2/ITGA5/MYL9/ARPC1B/ITGB6/PIK3R1/BDKRB2/IQGAP2
hsa00983	Drug metabolism - other enzymes	43	-0.320523	-1.03806	0.368121	0.597491	0.471245	2684	tags=26%, list=20%, signal=20%	NAT1/TK2/UPP1/XDH/GSTM2/UGT2B28/MGST2/GUSB/TYMP/DPYD/GSTT2B
hsa04742	Taste transduction	24	-0.383289	-1.07182	0.369295	0.597491	0.471245	1888	tags=29%, list=14%, signal=25%	GNB3/ADCY6/TAS1R3/PKD2L1/P2RY1/PRKACB/SCNN1A
hsa04725	Cholinergic synapse	73	0.282518	1.03732	0.372998	0.600649	0.473736	1481	tags=21%, list=11%, signal=18%	GNB2/GNAQ/CREB1/ADCY2/GNG4/GNAI1/KRAS/CREB3L1/NRAS/GNAI2/CHRM1/KCNQ2/BCL2/GNAI3/CHRNB2
hsa04930	Type II diabetes mellitus	31	-0.353679	-1.04867	0.378486	0.606639	0.47846	2205	tags=19%, list=17%, signal=16%	IKBKB/PKM/PRKCE/INSR/SLC2A4/PIK3R1
hsa04919	Thyroid hormone signaling pathway	100	0.266057	1.03246	0.383721	0.612169	0.482821	3359	tags=32%, list=25%, signal=24%	CTNNB1/DIO1/MED14/GSK3B/NOTCH1/KRAS/THRB/HDAC2/PLCD1/TP53/NRAS/FOXO1/ATP1B1/SRC/MYC/THRA/HIF1A/PIK3CA/PIK3CB/ATP2A2/AKT1/NCOA2/MED12/NCOA1/ACTB/MAP2K2/MDM2/NOTCH3/MED17/SIN3A/MED30/HDAC3
hsa05205	Proteoglycans in cancer	161	-0.260792	-1.0393	0.391376	0.617708	0.48719	1434	tags=16%, list=11%, signal=14%	PPP1R12C/STAT3/TGFB2/DDX5/NUDT16L1/PDPK1/MAPK11/KDR/WNT11/PRKACB/MAPK13/PLCG2/FGF2/ANK2/AKT3/ERBB4/CD44/MET/CAV2/ITGA5/CDKN1A/FAS/TLR2/PIK3R1/ITPR1
hsa05211	Renal cell carcinoma	62	0.295537	1.047	0.392461	0.617708	0.48719	3357	tags=39%, list=25%, signal=29%	ARNT2/TGFA/KRAS/PDGFB/PAK2/TFE3/PAK4/PRCC/NRAS/SOS1/HIF1A/PIK3CA/PIK3CB/ARAF/ELOC/RAP1A/AKT1/BUB1B-PAK6/EGLN1/MAP2K2/CDC42/BRAF/PAK1/ETS1
hsa00510	N-Glycan biosynthesis	47	0.310659	1.04622	0.393478	0.617708	0.48719	1707	tags=19%, list=13%, signal=17%	FUT8/STT3B/MAN2A1/MGAT4B/ALG10B/B4GALT2/STT3A/RPN1/B4GALT3
hsa04730	Long-term depression	42	0.314673	1.03358	0.394397	0.617708	0.48719	3137	tags=38%, list=24%, signal=29%	GNAQ/PPP2CA/GNAI1/KRAS/NRAS/GNAI2/GNAI3/GNAS/ARAF/PPP2R1A/GNAZ/GNA12/PPP2CB/MAP2K2/IGF1R/BRAF
hsa04213	Longevity regulating pathway - multiple species	53	0.300354	1.0356	0.396514	0.618202	0.48758	2025	tags=25%, list=15%, signal=21%	SIRT1/ADCY2/PRKAG3/HSPA1A/KRAS/HDAC2/FOXO3/HSPA1B/NRAS/FOXO1/CRYAB/PIK3CA/PIK3CB
hsa00740	Riboflavin metabolism	8	-0.491505	-1.04784	0.4	0.619881	0.488904	2877	tags=50%, list=22%, signal=39%	BLVRB/ACP2/ENPP1/ACP5
hsa00500	Starch and sucrose metabolism	22	-0.384075	-1.05375	0.401639	0.619881	0.488904	4331	tags=50%, list=33%, signal=34%	PYGB/AGL/G6PC3/GANC/GYS1/GBE1/PGM1/AMY2B/PYGM/ENPP1/PYGL
hsa04927	Cortisol synthesis and secretion	41	-0.314487	-1.01219	0.403013	0.619881	0.488904	210	tags=12%, list=2%, signal=12%	ADCY5/PRKACB/NCEH1/CACNA1I/ITPR1
hsa03060	Protein export	22	0.359247	1.02783	0.40856	0.625608	0.493421	2983	tags=32%, list=23%, signal=25%	IMMP2L/SEC11A/SPCS1/SRP19/SEC61B/OXA1L/SEC61A1
hsa04072	Phospholipase D signaling pathway	108	-0.271672	-1.02022	0.414336	0.631632	0.498172	2541	tags=23%, list=19%, signal=19%	CYTH3/PLD1/DGKD/TSC2/CYTH1/PLPP1/DNM1/DGKZ/AGT/PLA2G4F/PRKCA/EGF/ADCY5/PLA2G4C/DGKE/PLPP3/PLCG2/PIK3R5/LPAR3/INSR/AKT3/DGKA/SPHK1/PIK3R1/RAPGEF3
hsa00531	Glycosaminoglycan degradation	16	-0.396321	-1.02056	0.419878	0.637249	0.502602	2721	tags=38%, list=21%, signal=30%	HGSNAT/SGSH/NAGLU/HYAL3/GUSB/HYAL1
hsa00515	Mannose type O-glycan biosynthesis	19	0.372979	1.0313	0.423529	0.639959	0.504739	1748	tags=26%, list=13%, signal=23%	POMGNT2/B3GAT1/B4GALT2/B4GALT3/ST3GAL3
hsa00520	Amino sugar and nucleotide sugar metabolism	41	-0.308746	-0.993716	0.425612	0.640285	0.504997	2230	tags=24%, list=17%, signal=20%	GALT/PMM2/RENBP/CMAS/GALK1/AMDHD2/MPI/NPL/GALE/CYB5R2
hsa00790	Folate biosynthesis	19	-0.382546	-1.02571	0.430894	0.641697	0.506111	2447	tags=42%, list=19%, signal=34%	FPGS/MOCS1/MOCS2/TH/AKR1C3/PCBD2/MOCOS/ALPL
hsa00072	Synthesis and degradation of ketone bodies	8	-0.482832	-1.02935	0.430928	0.641697	0.506111	1882	tags=50%, list=14%, signal=43%	BDH2/BDH1/HMGCL/OXCT1
hsa04623	Cytosolic DNA-sensing pathway	36	-0.325317	-1.00506	0.433526	0.641697	0.506111	2205	tags=25%, list=17%, signal=21%	IRF3/IKBKB/NFKBIB/CASP1/POLR3E/IRF7/DDX58/IL33/CCL5
hsa00330	Arginine and proline metabolism	37	-0.321907	-1.00341	0.434034	0.641697	0.506111	1955	tags=27%, list=15%, signal=23%	GOT1/AZIN2/PYCR2/NOS3/CARNS1/MAOA/CKB/GATM/AGMAT/CKMT2
hsa04261	Adrenergic signaling in cardiomyocytes	102	0.258805	1.00586	0.441038	0.647914	0.511014	2705	tags=28%, list=21%, signal=23%	CALML5/PPP2R2C/CALML3/GNAQ/CREB1/PPP2CA/ADCY2/ADRB1/GNAI1/CREB3L1/GNAI2/TPM4/CACNB3/BCL2/ATP1B1/GNAI3/RYR2/GNAS/ATP2B1/PPP2R5D/PPP1CB/KCNQ1/PPP2R1A/ATP2A2/AKT1/CACNA2D2/PPP2CB/ATF2/PPP1CC
hsa04015	Rap1 signaling pathway	152	-0.25792	-1.01662	0.442017	0.647914	0.511014	1685	tags=18%, list=13%, signal=16%	NGFR/MAP2K6/PRKCA/P2RY1/ITGA2B/EGF/ITGAL/RAPGEF5/ADCY5/MAPK11/KDR/PFN2/MAPK13/LPAR3/FGF2/ADORA2B/ARAP3/INSR/AKT3/SIPA1L2/APBB1IP/F2RL3/MET/RAC2/CSF1/EPHA2/PIK3R1/RAPGEF3
hsa01521	EGFR tyrosine kinase inhibitor resistance	67	0.279965	1.00989	0.443946	0.647973	0.51106	3137	tags=36%, list=24%, signal=27%	ERBB3/GSK3B/PTEN/TGFA/KRAS/BAX/RPS6/PDGFB/FOXO3/NRAS/SOS1/BCL2L1/BCL2/SRC/PIK3CA/PIK3CB/ARAF/BCL2L11/AKT1/PDGFA/EIF4E/MAP2K2/IGF1R/BRAF
hsa03450	Non-homologous end-joining	11	0.431824	1.00276	0.451807	0.654197	0.51597	3667	tags=64%, list=28%, signal=46%	POLL/RAD50/XRCC5/MRE11/XRCC6/FEN1/XRCC4
hsa00310	Lysine degradation	52	0.291907	1.00573	0.452026	0.654197	0.51597	3599	tags=38%, list=27%, signal=28%	EHMT2/KMT2A/KMT2C/ALDH9A1/ALDH7A1/SETD2/SUV39H1/KMT2E/SUV39H2/PLOD3/KMT2D/EZH2/PRDM16/KMT2B/ALDH3A2/ACAT1/AADAT/SETDB1/EHMT1/HADHA
hsa05235	PD-L1 expression and PD-1 checkpoint pathway in cancer	70	-0.285623	-1.00519	0.455986	0.657156	0.518303	2414	tags=27%, list=18%, signal=22%	RPS6KB1/PTPN6/IKBKB/MAP3K3/MAPK12/NFKBIB/MAP2K6/EGF/STAT3/BATF3/MAPK11/JAK1/MAPK13/BATF/STAT1/AKT3/LCK/TLR2/PIK3R1
hsa04912	GnRH signaling pathway	75	0.27075	0.994694	0.458432	0.657553	0.518616	1560	tags=15%, list=12%, signal=13%	CALML5/CALML3/GNAQ/MMP14/ELK1/ADCY2/KRAS/NRAS/SOS1/SRC/GNAS
hsa04144	Endocytosis	222	0.230597	0.990175	0.460396	0.657553	0.518616	3153	tags=30%, list=24%, signal=23%	ARF5/ARF6/FGFR4/RHOA/HSPA1A/ARPC5/PDCD6IP/PARD6G/SNX4/ARAP2/CAPZA2/HSPA1B/RBSN/VPS4B/SNX2/SPG21/STAMBP/CHMP1B/CHMP4B/CHMP5/VPS26A/SRC/CHMP2A/WIPF2/RAB11FIP2/SNX12/SNX3/TRAF6/CBLB/ACTR2/SNX5/CAPZB/ASAP1/VPS37D/CLTA/RNF103-CHMP3/EPN1/STAM/ASAP2/SMAP1/RNF41/ZFYVE9/RAB4A/WASL/SNF8/CHMP7/VTA1/PRKCI/AGAP3/ACTR3B/AP2S1/RAB22A/SMAD2/CBL/CBLC/GRK6/RUFY1/RAB7A/ARPC3/IQSEC2/VPS37A/MDM2/MVB12B/CDC42/VPS26B/I…
hsa04740	Olfactory transduction	29	0.323193	0.979549	0.462012	0.657553	0.518616	169	tags=7%, list=1%, signal=7%	CALML5/CALML3
hsa04330	Notch signaling pathway	51	0.291572	0.994379	0.464912	0.658946	0.519715	900	tags=18%, list=7%, signal=17%	RBPJ/CTBP1/APH1A/NOTCH1/MAML1/MAML2/TLE2/HDAC2/TLE3
hsa04966	Collecting duct acid secretion	23	-0.352102	-0.975825	0.469388	0.662551	0.522559	2421	tags=30%, list=18%, signal=25%	ATP6V0C/ATP6V1B1/ATP6V0A1/CA2/CLCNKB/ATP6V0A4/TCIRG1
hsa05231	Choline metabolism in cancer	80	-0.276441	-0.992476	0.476357	0.669633	0.528144	2546	tags=35%, list=19%, signal=28%	JMJD7-PLA2G4B/GRB2/TSC1/HRAS/EGFR/SLC44A3/EIF4EBP1/PLD2/WAS/PLD1/DGKD/TSC2/RPS6KB1/GPCPD1/PLPP1/DGKZ/PLA2G4F/SLC44A5/PRKCA/EGF/PLA2G4C/PDPK1/DGKE/PLPP3/AKT3/DGKA/RAC2/PIK3R1
hsa04925	Aldosterone synthesis and secretion	64	0.276291	0.990599	0.483221	0.673906	0.531514	2128	tags=20%, list=16%, signal=17%	CALML5/CALML3/GNAQ/CREB1/ADCY2/CREB3L1/ATP1B1/CACNA1H/GNAS/ATP2B1/CAMK1/PRKD3/NR4A1
hsa04657	IL-17 signaling pathway	66	-0.280055	-0.974468	0.486535	0.673906	0.531514	1185	tags=24%, list=9%, signal=22%	IL17RC/S100A7/IKBKB/MAPK12/FOSL1/USP25/MAPK11/S100A7A/PTGS2/S100A9/S100A8/MAPK13/MAPK15/CEBPB/CCL20/LCN2
hsa05218	Melanoma	51	-0.290776	-0.975752	0.487179	0.673906	0.531514	570	tags=18%, list=4%, signal=17%	GADD45A/DDB2/EGF/FGF2/AKT3/CDK6/MET/CDKN1A/PIK3R1
hsa05033	Nicotine addiction	16	-0.380532	-0.979899	0.488844	0.673906	0.531514	3089	tags=50%, list=23%, signal=38%	CACNA1B/GRIN3B/GABRQ/SLC17A7/GRIN1/GABRE/GABRR2/GRIN2D
hsa05417	Lipid and atherosclerosis	161	-0.249251	-0.993302	0.489221	0.673906	0.531514	1335	tags=13%, list=10%, signal=12%	STAT3/CD40/TLR6/ICAM1/PDPK1/MAPK11/NOS3/IRF7/ABCG1/MAPK13/IRAK4/CYP2J2/CD14/AKT3/CCL5/FAS/TLR2/PIK3R1/LBP/TNFSF10/ITPR1
hsa03420	Nucleotide excision repair	42	0.298286	0.979756	0.49569	0.680086	0.536388	4906	tags=48%, list=37%, signal=30%	RFC1/POLE3/RFC5/RFC2/LIG1/RAD23B/GTF2H5/RPA2/POLD2/POLD1/RBX1/ERCC6/GTF2H3/RFC3/POLD3/RPA1/CETN2/GTF2H2/POLE2/PCNA
hsa04270	Vascular smooth muscle contraction	79	-0.272413	-0.976925	0.499127	0.682074	0.537957	1941	tags=20%, list=15%, signal=17%	PLA2G6/CALML6/MYLK3/AGT/PLA2G4F/PRKCA/PRKCE/PPP1R12C/KCNMB3/ADCY5/PLA2G4C/PRKACB/ADORA2B/PLA2G2A/MYL9/ITPR1
hsa00120	Primary bile acid biosynthesis	12	-0.402607	-0.955633	0.504082	0.686111	0.54114	3531	tags=50%, list=27%, signal=37%	SLC27A5/CYP7B1/AMACR/CYP46A1/HSD17B4/CYP39A1
hsa04115	p53 signaling pathway	68	0.268544	0.971028	0.511416	0.691197	0.545151	3052	tags=32%, list=23%, signal=25%	CDK4/PTEN/THBS1/SHISA5/BAX/TP53/CCNG1/SIVA1/BCL2L1/BCL2/CCNE1/APAF1/EI24/PERP/SESN3/SIAH1/CHEK1/RCHY1/PMAIP1/MDM2/BBC3/SESN1
hsa04722	Neurotrophin signaling pathway	106	0.251547	0.984883	0.511848	0.691197	0.545151	3187	tags=30%, list=24%, signal=23%	CALML5/RPS6KA3/CALML3/IRAK1/GSK3B/RHOA/KRAS/BAX/SH2B2/TP53/FOXO3/NRAS/SOS1/BCL2/MAGED1/TRAF6/FRS2/PIK3CA/ABL1/PIK3CB/MAPKAPK2/MAP3K5/RAP1A/AKT1/MAPK8/MAPK7/NFKB1/MAP2K2/CDC42/MAPK9/BRAF/NFKBIA
hsa01522	Endocrine resistance	82	0.255738	0.960241	0.515152	0.692654	0.5463	3235	tags=35%, list=25%, signal=27%	CDK4/ADCY2/NOTCH1/KRAS/CARM1/BAX/TP53/NRAS/SOS1/BCL2/SRC/SP1/GNAS/DLL3/E2F3/PIK3CA/PIK3CB/ARAF/AKT1/MAPK8/JAG1/MAP2K2/MDM2/RB1/NOTCH3/MAPK9/IGF1R/BRAF/CDKN1B
hsa00020	Citrate cycle (TCA cycle)	28	-0.330423	-0.963189	0.516966	0.692654	0.5463	3506	tags=39%, list=27%, signal=29%	IDH3G/IDH3A/ACO2/SUCLG1/SDHA/PCK2/OGDH/SUCLA2/IDH2/ACLY/PC
hsa04931	Insulin resistance	91	-0.262371	-0.970549	0.522109	0.696822	0.549588	2205	tags=21%, list=17%, signal=18%	IKBKB/MLXIPL/PCK2/AGT/PRKAA2/PPP1R3C/ACACB/PRKCE/PYGM/STAT3/PRKAA1/PDPK1/NOS3/PYGL/SREBF1/INSR/AKT3/SLC2A4/PIK3R1
hsa04371	Apelin signaling pathway	101	0.248143	0.966496	0.525463	0.698581	0.550975	3258	tags=32%, list=25%, signal=24%	CALML5/GNB2/CALML3/GNAQ/ADCY2/GNG4/PIK3R4/GNAI1/PRKAG3/KRAS/RPS6/NRAS/GNAI2/GNAI3/RYR2/HDAC5/NRF1/MEF2D/CDH1/RRAS2/TFAM/AKT1/JAG1/SMAD2/SMAD4/GNB1/ACTA2/MAP2K2/NOTCH3/GNG7/PDE3B/KLF2
hsa04917	Prolactin signaling pathway	56	-0.283946	-0.95808	0.529963	0.701842	0.553548	1335	tags=16%, list=10%, signal=15%	STAT3/MAPK11/TH/ELF5/MAPK13/STAT1/AKT3/TNFRSF11A/PIK3R1
hsa05212	Pancreatic cancer	74	-0.271554	-0.963202	0.54021	0.712661	0.562081	1558	tags=16%, list=12%, signal=14%	GADD45A/DDB2/EGF/STAT3/TGFB2/JAK1/STAT1/AKT3/CDK6/RAC2/CDKN1A/PIK3R1
hsa04071	Sphingolipid signaling pathway	104	-0.256828	-0.965616	0.545769	0.715706	0.564482	1811	tags=19%, list=14%, signal=17%	SPTLC3/CTSD/PRKCA/PRKCE/PPP2R5B/SGPP2/SGPP1/PDPK1/SGMS2/MAPK11/NOS3/S1PR5/MAPK13/ABCC1/DEGS1/AKT3/SPHK1/RAC2/PIK3R1/BDKRB2
hsa04662	B cell receptor signaling pathway	61	-0.275476	-0.948939	0.549195	0.715706	0.564482	1333	tags=25%, list=10%, signal=22%	PTPN6/INPP5D/VAV1/IKBKB/NFKBIB/CR2/BLNK/PIK3AP1/IFITM1/INPPL1/PLCG2/CD19/AKT3/RAC2/PIK3R1
hsa04024	cAMP signaling pathway	131	-0.247105	-0.960215	0.552588	0.715706	0.564482	903	tags=12%, list=7%, signal=11%	ATP2A1/ADCY5/LIPE/PRKACB/ADRB2/GIPR/PDE4C/ARAP3/AKT3/RAC2/HCAR1/GRIN2D/MYL9/PIK3R1/PDE4B/RAPGEF3
hsa05135	Yersinia infection	114	0.242537	0.958178	0.554479	0.715706	0.564482	3187	tags=32%, list=24%, signal=25%	RPS6KA3/GNAQ/ARF6/IRAK1/GSK3B/NFATC2/RHOA/ARPC5/NFATC3/IL18/MYD88/ROCK2/WASF2/SRC/WIPF2/ARHGEF12/TRAF6/TAB2/ACTR2/PIK3CA/PIK3CB/CHUK/RHOG/TNF/VAV2/WASL/AKT1/MAPK8/ACTR3B/ARPC3/NFKB1/ACTB/MAP2K2/CDC42/MAPK9/TICAM1/NFKBIA
hsa04926	Relaxin signaling pathway	93	0.247298	0.947395	0.554762	0.715706	0.564482	3187	tags=29%, list=24%, signal=22%	GNB2/CREB1/ADCY2/GNG4/GNAI1/KRAS/CREB3L1/NRAS/GNAI2/SOS1/GNAI3/SRC/GNAS/PIK3CA/PIK3CB/AKT1/MAPK8/SMAD2/ATF2/GNB1/EDN1/NFKB1/ACTA2/MAP2K2/MAPK9/GNG7/NFKBIA
hsa04911	Insulin secretion	51	0.278397	0.949449	0.557018	0.715706	0.564482	1560	tags=18%, list=12%, signal=16%	GNAQ/CREB1/ADCY2/KCNN4/CREB3L1/ATP1B1/RYR2/KCNJ11/GNAS
hsa04710	Circadian rhythm	29	0.304868	0.924007	0.558522	0.715706	0.564482	1877	tags=21%, list=14%, signal=18%	CREB1/BTRC/PRKAG3/SKP1/CUL1/FBXW11
hsa04720	Long-term potentiation	51	0.277911	0.947792	0.559211	0.715706	0.564482	1035	tags=14%, list=8%, signal=13%	CALML5/RPS6KA3/CALML3/GNAQ/KRAS/PPP3R1/NRAS
hsa00970	Aminoacyl-tRNA biosynthesis	29	0.304613	0.923236	0.562628	0.717403	0.565821	5310	tags=59%, list=40%, signal=35%	VARS2/NARS2/VARS1/FARS2/TARS2/RARS2/LARS2/QRSL1/FARSB/SEPSECS/MTFMT/WARS2/YARS2/AARS2/HARS2/DARS2/GATC
hsa00533	Glycosaminoglycan biosynthesis - keratan sulfate	13	-0.376641	-0.913933	0.57377	0.722105	0.569529	1700	tags=31%, list=13%, signal=27%	ST3GAL1/CHST6/CHST1/CHST2
hsa04933	AGE-RAGE signaling pathway in diabetic complications	81	-0.260255	-0.937344	0.575175	0.722105	0.569529	2157	tags=20%, list=16%, signal=17%	COL1A1/MAPK12/AGT/PRKCA/PRKCE/STAT3/TGFB2/ICAM1/MAPK11/NOS3/MAPK13/PLCG2/STAT1/AKT3/COL4A5/PIK3R1
hsa05418	Fluid shear stress and atherosclerosis	108	0.243151	0.957128	0.576744	0.722105	0.569529	3075	tags=33%, list=23%, signal=26%	CTNNB1/CALML5/CALML3/RHOA/ACVR2B/PDGFB/TP53/GPC1/MGST3/BCL2/DUSP1/SRC/SUMO2/SUMO3/ACVR2A/PIK3CA/SUMO1/PIK3CB/MAP3K5/CHUK/TNF/HSP90B1/BMPR1A/AKT1/MAPK8/SDC1/MAPK7/THBD/PIAS4/PDGFA/EDN1/NFKB1/ACTB/TXN/MAPK9/TXN2
hsa00730	Thiamine metabolism	11	-0.384972	-0.910389	0.577381	0.722105	0.569529	282	tags=45%, list=2%, signal=45%	THTPA/AK2/AK7/AK4/ALPL
hsa04010	MAPK signaling pathway	224	-0.232216	-0.954384	0.577815	0.722105	0.569529	1785	tags=16%, list=14%, signal=14%	PLA2G4F/DUSP6/MAP4K2/NGFR/MAP2K6/PRKCA/NTF4/GADD45A/NTRK1/EGF/TGFB2/PLA2G4C/MAPK11/MAP4K1/KDR/CACNB4/PRKACB/MAPK13/TAOK2/GNG12/IRAK4/MAP3K14/NTRK2/FGF2/CD14/INSR/AKT3/ERBB4/RASGRF1/MET/RAC2/CSF1/FAS/EPHA2/DUSP10/CACNA1I
hsa01524	Platinum drug resistance	62	-0.273429	-0.939776	0.578947	0.722105	0.569529	451	tags=11%, list=3%, signal=11%	PDPK1/MGST2/AKT3/CDKN1A/GSTT2B/FAS/PIK3R1
hsa05415	Diabetic cardiomyopathy	161	-0.237593	-0.946845	0.587065	0.725747	0.572401	2236	tags=14%, list=17%, signal=12%	SDHA/COL1A1/UQCRC2/MAPK12/AGT/CTSD/COX6B2/PRKCA/MPC1/ATP2A1/TGFB2/MAPK11/NOS3/MAPK13/COX7B2/NDUFA4L2/INSR/SLC25A4/AKT3/ACE/RAC2/SLC2A4/PIK3R1
hsa00750	Vitamin B6 metabolism	5	-0.488088	-0.921063	0.587755	0.725747	0.572401	1165	tags=40%, list=9%, signal=36%	PNPO/PDXK
hsa05012	Parkinson disease	227	0.222799	0.962199	0.590123	0.725747	0.572401	2318	tags=17%, list=18%, signal=14%	CALML5/CALML3/NDUFB11/RPS27A/PSMB5/GNAI1/SEM1/TUBB/SNCAIP/UBA52/BAX/PSMD6/COX7A2L/PSMB4/GPR37/TP53/UCHL1/GNAI2/UQCRQ/TUBB4A/BCL2L1/UQCRH/GNAI3/DUSP1/NDUFA5/APAF1/UBA1/GNAS/SLC39A10/PSMC2/COX4I1/VDAC2/UQCRB/MAP3K5/PSMB1/PSMB2/SLC25A5/NDUFB4
hsa05010	Alzheimer disease	316	0.215869	0.969262	0.590331	0.725747	0.572401	2318	tags=16%, list=18%, signal=14%	CTNNB1/CALML5/CALML3/NDUFB11/GNAQ/FZD4/CSNK2B/APH1A/GSK3B/PSMB5/PIK3R4/SEM1/KRAS/TUBB/PPP3R1/PSMD6/COX7A2L/PSMB4/CSNK2A2/FZD1/NRAS/CHRM1/UQCRQ/TUBB4A/FZD3/FRAT2/UQCRH/NDUFA5/APAF1/CDK5/SLC39A10/HSD17B10/PSMC2/ADAM10/COX4I1/PPP3CA/PIK3CA/PIK3CB/VDAC2/UQCRB/ARAF/FZD5/MAP3K5/CHUK/PSMB1/PSMB2/IDE/APC/SLC25A5/ATP2A2/TNF/NDUFB4
hsa04935	Growth hormone synthesis, secretion and action	90	-0.251191	-0.928197	0.603066	0.738756	0.582662	1655	tags=14%, list=13%, signal=13%	MAP2K6/PRKCA/STAT3/ADCY5/MAPK11/GHR/PRKACB/MAPK13/PLCG2/STAT1/AKT3/PIK3R1/ITPR1
hsa05130	Pathogenic Escherichia coli infection	158	0.231503	0.961886	0.6075	0.741539	0.584857	3065	tags=27%, list=23%, signal=21%	F2R/NCK2/ARF6/IRAK1/CLDN10/RHOA/ARPC5/TUBB/BAX/RPS3/TAB3/PAK2/IL18/NCL/MYD88/ROCK2/TUBB4A/WASF2/SRC/WIPF2/ARHGEF12/TRAF6/TAB2/RIPK1/ACTR2/ABL1/CHUK/TNF/BRK1/WASL/LPAR1/GNA12/LPAR2/MAPK8/ACTR3B/ABI1/ABCF2/ARPC3/NFKB1/ACTB/SEC24A/CDC42/MAPK9
hsa04070	Phosphatidylinositol signaling system	82	0.245912	0.923346	0.610723	0.742829	0.585874	1409	tags=16%, list=11%, signal=14%	CALML5/IMPA2/CALML3/SYNJ2/PTEN/PI4K2B/PLCD1/IP6K2/IP6K1/ITPKB/INPP5A/IPMK/PPIP5K2
hsa05032	Morphine addiction	51	-0.269149	-0.90318	0.613553	0.742886	0.585919	3208	tags=39%, list=24%, signal=30%	PDE8B/GNB3/CACNA1B/GNG5/GNB5/ADCY6/GNAO1/PDE8A/GABRQ/ARRB1/PRKCA/GRK3/PDE11A/ADCY5/GABRE/PRKACB/GNG12/PDE4C/GABRR2/PDE4B
hsa04972	Pancreatic secretion	50	-0.271142	-0.903354	0.615101	0.742886	0.585919	2908	tags=30%, list=22%, signal=23%	ADCY6/SLC9A1/ATP1A3/CLCA2/KCNMA1/AMY2B/ITPR2/CA2/TRPC1/PRKCA/ATP2A1/ADCY5/TPCN2/PLA2G2A/ITPR1
hsa04014	Ras signaling pathway	157	-0.235475	-0.933653	0.622296	0.748436	0.590296	1941	tags=18%, list=15%, signal=16%	PLA2G6/CALML6/PLA2G4F/RASAL3/RASA4/NGFR/PRKCA/NTF4/NTRK1/EGF/RAPGEF5/PLA2G4C/KDR/PRKACB/GNG12/PLCG2/NTRK2/FGF2/INSR/KSR1/RASAL1/AKT3/RASGRF1/PLA2G2A/MET/RAC2/CSF1/EPHA2/PIK3R1
hsa00780	Biotin metabolism	3	0.579751	0.936145	0.62406	0.748436	0.590296	2549	tags=33%, list=19%, signal=27%	OXSM
hsa00562	Inositol phosphate metabolism	68	0.252384	0.912595	0.63242	0.755819	0.596119	2369	tags=21%, list=18%, signal=17%	IMPA2/SYNJ2/PTEN/PI4K2B/PLCD1/PLCH1/ITPKB/INPP5A/IPMK/PIK3CA/PIK3CB/MTMR6/PIK3C2B/ITPK1
hsa04530	Tight junction	134	0.230755	0.937902	0.635922	0.757366	0.597339	3065	tags=27%, list=23%, signal=21%	PPP2R2C/AMOT/CDK4/CLDN10/PPP2CA/PRKAG3/RHOA/RAB13/ARPC5/HSPA4/PARD6G/MAGI1/AMOTL1/MSN/ROCK2/SYNPO/SRC/ACTR2/MYL6B/AMOTL2/CGN/CRB3/MAP3K5/PPP2R1A/RAP1A/PRKCI/MAPK8/ACTR3B/PPP2CB/RAPGEF6/DLG2/ARPC3/ACTB/PPP2R2D/CDC42/MAPK9
hsa00524	Neomycin, kanamycin and gentamicin biosynthesis	2	-0.601875	-0.909695	0.645435	0.766036	0.604177	5165	tags=100%, list=39%, signal=61%	HK1
hsa00471	D-Glutamine and D-glutamate metabolism	3	-0.528952	-0.86769	0.657447	0.777601	0.613299	6211	tags=100%, list=47%, signal=53%	GLUD1/GLS
hsa05030	Cocaine addiction	32	0.283345	0.881278	0.665992	0.785001	0.619135	1560	tags=22%, list=12%, signal=19%	CREB1/GNAI1/CREB3L1/GNAI2/GNAI3/CDK5/GNAS
hsa00900	Terpenoid backbone biosynthesis	20	0.307931	0.862504	0.669922	0.786007	0.619929	3883	tags=35%, list=29%, signal=25%	HMGCS2/PCYOX1/GGPS1/ACAT1/NUS1/RCE1/PMVK
hsa00920	Sulfur metabolism	9	-0.374022	-0.834675	0.671429	0.786007	0.619929	1452	tags=33%, list=11%, signal=30%	BPNT1/TST/PAPSS2
hsa00290	Valine, leucine and isoleucine biosynthesis	2	-0.572698	-0.865596	0.681529	0.795117	0.627114	4547	tags=100%, list=34%, signal=66%	SDSL
hsa05222	Small cell lung cancer	82	-0.249147	-0.897049	0.684119	0.795433	0.627363	1620	tags=16%, list=12%, signal=14%	CDKN2B/GADD45A/DDB2/ITGA2B/ITGA3/PTGS2/TRAF1/AKT3/COL4A5/CDK6/LAMA3/CDKN1A/PIK3R1
hsa05133	Pertussis	51	-0.259355	-0.870314	0.688645	0.79799	0.62938	2058	tags=24%, list=16%, signal=20%	MAPK12/CALML6/CASP1/C3/IL23A/MAPK11/MAPK13/IRAK4/C5/CD14/ITGA5/SERPING1
hsa04922	Glucagon signaling pathway	84	0.235627	0.889774	0.695755	0.803515	0.633737	1560	tags=14%, list=12%, signal=13%	CALML5/CALML3/GNAQ/SIRT1/CREB1/ADCY2/PRKAG3/PPP3R1/CREB3L1/FOXO1/PPP4R3B/GNAS
hsa04975	Fat digestion and absorption	19	-0.309592	-0.830106	0.705285	0.811787	0.640262	1427	tags=26%, list=11%, signal=24%	PLPP1/CLPS/MOGAT2/PLPP3/PLA2G2A
hsa04910	Insulin signaling pathway	120	-0.232847	-0.889808	0.709343	0.813727	0.641792	2438	tags=24%, list=18%, signal=20%	TSC2/RPS6KB1/MKNK1/FBP1/IKBKB/PHKA1/PPP1R3F/PCK2/CALML6/FLOT2/PRKAA2/PPP1R3C/ACACB/PYGM/RPTOR/PRKAA1/PDPK1/LIPE/PYGL/PRKACB/INPPL1/SREBF1/FASN/ACACA/INSR/AKT3/EXOC7/SLC2A4/PIK3R1
hsa04152	AMPK signaling pathway	100	-0.23682	-0.887137	0.718531	0.821521	0.647939	1775	tags=16%, list=13%, signal=14%	PRKAA2/ACACB/RPTOR/PFKM/PPP2R5B/PRKAA1/PDPK1/LIPE/SREBF1/FASN/ACACA/INSR/AKT3/SLC2A4/PIK3R1/CPT1C
hsa04062	Chemokine signaling pathway	117	-0.233477	-0.887787	0.727903	0.829471	0.654209	1335	tags=13%, list=10%, signal=12%	STAT3/ADCY5/JAK3/PRKACB/GNG12/GRK7/PLCG2/STAT1/PIK3R5/CCL20/AKT3/RAC2/CCL5/CCL28/PIK3R1
hsa00561	Glycerolipid metabolism	45	-0.261428	-0.852772	0.732955	0.832462	0.656568	2164	tags=31%, list=16%, signal=26%	PNPLA2/DGKD/PLPP1/LPIN3/TKFC/LPIN1/DGKZ/PNPLA3/MOGAT2/DGKE/AKR1A1/PLPP3/DGKA/GK
hsa00512	Mucin type O-glycan biosynthesis	22	-0.300594	-0.82471	0.735656	0.832772	0.656813	3419	tags=41%, list=26%, signal=30%	GALNT4/GALNT6/GALNT18/B3GNT3/GALNT12/ST3GAL1/GALNT7/ST6GALNAC4/GALNTL6
hsa00030	Pentose phosphate pathway	24	-0.292675	-0.818429	0.744813	0.840365	0.662801	3690	tags=42%, list=28%, signal=30%	ALDOC/PGD/ALDOA/PGM1/RBKS/PFKL/FBP1/PFKM/IDNK/H6PD
hsa00100	Steroid biosynthesis	18	-0.302599	-0.79774	0.762295	0.85727	0.676134	2270	tags=33%, list=17%, signal=28%	LSS/CYP2R1/CYP27B1/LIPA/SOAT1/DHCR24
hsa05208	Chemical carcinogenesis - reactive oxygen species	184	-0.219153	-0.880405	0.771429	0.864276	0.68166	1219	tags=9%, list=9%, signal=8%	PDPK1/MAPK11/AKR1C3/AKR1A1/MGST2/MAPK13/COX7B2/MAP3K14/NDUFA4L2/SLC25A4/AKT3/MET/GSTT2B/PIK3R1/AKR1C1/AKR1C2
hsa00052	Galactose metabolism	23	0.279523	0.803846	0.775391	0.864276	0.68166	1032	tags=13%, list=8%, signal=12%	GLB1/AKR1B10/B4GALT2
hsa05134	Legionellosis	48	0.245614	0.836834	0.776119	0.864276	0.68166	2295	tags=19%, list=17%, signal=16%	HSPA1A/EEF1A1/EEF1A2/IL18/HSPA1B/MYD88/APAF1/HSPD1/TNF
hsa04714	Thermogenesis	194	0.21141	0.901307	0.77887	0.864276	0.68166	2318	tags=15%, list=18%, signal=13%	ACSL4/RPS6KA3/NDUFB11/SMARCC1/CREB1/ADCY2/PRKAG3/KRAS/PPARG/RPS6/COX7A2L/CREB3L1/MGLL/NRAS/UQCRQ/SOS1/UQCRH/NDUFA5/FGFR1/GNAS/ARID1A/COA6/FRS2/COX4I1/UQCRB/MAP3K5/SMARCD1/KDM1A/NDUFB4
hsa00053	Ascorbate and aldarate metabolism	11	0.330637	0.767784	0.781124	0.864276	0.68166	2044	tags=36%, list=16%, signal=31%	UGDH/ALDH9A1/ALDH7A1/UGT2B11
hsa05412	Arrhythmogenic right ventricular cardiomyopathy	47	-0.247565	-0.818955	0.795203	0.875339	0.690385	2123	tags=26%, list=16%, signal=21%	CACNB1/ITGB8/ACTN2/ITGA7/ITGA2B/ATP2A1/ITGA3/CACNB4/SLC8A2/DMD/ITGA5/ITGB6
hsa00480	Glutathione metabolism	40	-0.253238	-0.807909	0.796226	0.875339	0.690385	1873	tags=18%, list=14%, signal=15%	GSTM2/IDH2/GPX3/MGST2/GPX8/OPLAH/GSTT2B
hsa04140	Autophagy - animal	132	-0.220285	-0.854989	0.80303	0.879998	0.69406	2525	tags=19%, list=19%, signal=15%	SUPT20H/SH3GLB1/TSC2/RPS6KB1/ATG16L1/WDR41/VAMP8/ATG9B/PRKAA2/CTSD/ATG4C/ERN1/RRAGB/RPTOR/DAPK2/PRKAA1/PDPK1/CFLAR/ATG4A/ATG7/PRKACB/VMP1/AKT3/PIK3R1/ITPR1
hsa04723	Retrograde endocannabinoid signaling	105	-0.223896	-0.842127	0.814879	0.890138	0.702058	1642	tags=12%, list=12%, signal=11%	PRKCA/DAGLA/ADCY5/MAPK11/GABRE/PTGS2/PRKACB/MAPK13/GNG12/NDUFA4L2/RIMS1/GABRR2/ITPR1
hsa00040	Pentose and glucuronate interconversions	14	-0.300196	-0.74376	0.822581	0.893894	0.70502	1667	tags=29%, list=13%, signal=25%	UGT2B28/AKR1A1/DCXR/GUSB
hsa05221	Acute myeloid leukemia	50	0.236878	0.808984	0.823529	0.893894	0.70502	3137	tags=36%, list=24%, signal=28%	KRAS/PIM2/NRAS/SOS1/PIM1/TCF7L2/MYC/CEBPA/PIK3CA/PIK3CB/ARAF/CHUK/AKT1/NFKB1/JUP/MAP2K2/TCF7L1/BRAF
hsa03050	Proteasome	43	0.24194	0.801185	0.831579	0.899784	0.709666	5174	tags=56%, list=39%, signal=34%	PSMB5/SEM1/PSMD6/PSMB4/PSMC2/PSMB1/PSMB2/POMP/PSMA7/PSMD4/PSMA1/PSMB6/PSMA3/PSMD9/PSMF1/PSMA5/PSMA2/PSMC1/ADRM1/PSMA4/PSMA6/PSME3/PSMD1/PSMC6
hsa04914	Progesterone-mediated oocyte maturation	81	0.217081	0.811334	0.848837	0.911817	0.719156	4692	tags=46%, list=36%, signal=30%	RPS6KA3/ADCY2/GNAI1/KRAS/GNAI2/GNAI3/ANAPC4/PIK3CA/PIK3CB/ARAF/ANAPC13/AKT1/MAPK8/MAD1L1/MAD2L2/CDC25A/SPDYE6/MAPK9/IGF1R/BRAF/PDE3B/CDC23/MAPK14/PKMYT1/HSP90AB1/MAD2L1/CCNB2/CPEB1/KIF22/MAPK1/ANAPC1/BUB1/SPDYE2/CDC25C/FZR1/CDK1/CCNA2
hsa04962	Vasopressin-regulated water reabsorption	36	0.239636	0.770605	0.850932	0.911817	0.719156	4867	tags=50%, list=37%, signal=32%	DYNC1LI1/CREB1/CREB3L1/GNAS/DYNC1H1/DCTN4/DYNLL2/DCTN2/RAB5C/DYNLL1/RAB5A/CREB3L4/DCTN5/RAB11B/CREB5/ARHGDIA/RAB5B/DCTN6
hsa04260	Cardiac muscle contraction	55	-0.232859	-0.785728	0.852886	0.911817	0.719156	2123	tags=18%, list=16%, signal=15%	CACNB1/UQCRC2/COX6B2/HRC/ATP2A1/CACNB4/ASPH/COX7B2/SLC8A2/TPM1
hsa05022	Pathways of neurodegeneration - multiple diseases	385	0.200059	0.91226	0.853333	0.911817	0.719156	2318	tags=15%, list=18%, signal=13%	CTNNB1/CALML5/CALML3/NDUFB11/GNAQ/FZD4/CSNK2B/RPS27A/GSK3B/PSMB5/PIK3R4/SEM1/KRAS/TUBB/SNCAIP/UBA52/BAX/PPP3R1/PSMD6/COX7A2L/PSMB4/GPR37/CSNK2A2/HTT/FZD1/NRAS/UCHL1/CHRM1/UQCRQ/HIP1/TUBB4A/FZD3/FRAT2/BCL2L1/BCL2/ATXN1L/UQCRH/NDUFA5/RYR2/APAF1/UBA1/CDK5/HSD17B10/PSMC2/COX4I1/PPP3CA/VDAC2/DCTN4/UQCRB/ARAF/FZD5/MAP3K5/PSMB1/PSMB2/APC/SLC25A5/ATP2A2/TNF/NDUFB4
hsa03460	Fanconi anemia pathway	47	0.230875	0.777525	0.863043	0.916999	0.723243	5380	tags=53%, list=41%, signal=32%	MLH1/WDR48/ATRIP/FANCG/FANCE/BLM/REV3L/FANCB/RPA2/RMI1/TOP3A/POLN/RAD51/RPA1/UBE2T/FANCF/BRIP1/FANCD2/FANCI/FANCM/POLI/FANCA/FANCC/BRCA2/BRCA1
hsa05017	Spinocerebellar ataxia	117	0.21169	0.842552	0.863529	0.916999	0.723243	2535	tags=20%, list=19%, signal=16%	RBPJ/NFYA/GNAQ/PUM2/PSMB5/PIK3R4/SEM1/PSMD6/PSMB4/ATXN1L/SP1/PSMC2/PIK3CA/PIK3CB/VDAC2/MAP3K5/TBPL1/PSMB1/PSMB2/SLC25A5/ATP2A2/AKT1/MAPK8
hsa00563	Glycosylphosphatidylinositol (GPI)-anchor biosynthesis	25	-0.25942	-0.731019	0.885892	0.936146	0.738345	1985	tags=16%, list=15%, signal=14%	PIGB/PIGV/PIGS/PIGQ
hsa00230	Purine metabolism	94	-0.214955	-0.797719	0.888112	0.936146	0.738345	1762	tags=24%, list=13%, signal=21%	PDE8B/ENTPD6/PGM1/CANT1/PDE5A/ADCY6/PDE8A/AMPD3/AK2/XDH/ENTPD5/AK7/PKM/PDE11A/ENPP1/ADCY5/ENTPD8/GUCY2D/PDE4C/PAPSS2/ENPP4/AK4/PDE4B
hsa00785	Lipoic acid metabolism	4	0.372357	0.639377	0.889749	0.936146	0.738345	2196	tags=25%, list=17%, signal=21%	LIAS
hsa05131	Shigellosis	200	-0.205066	-0.832348	0.900673	0.944743	0.745125	2337	tags=16%, list=18%, signal=14%	CYTH1/MYL5/CASP4/ATG16L1/IKBKB/ITPR2/CAPN2/ACTR3C/MAPK12/NFKBIB/CASP1/SEPTIN9/C3/PRKCE/RRAGB/RPTOR/DOCK1/MAPK11/PFN2/MAPK13/PLCG2/ACTN1/TLR5/CD14/AKT3/CD44/TECPR1/CCL5/ITGA5/MYL9/ARPC1B/PIK3R1/ITPR1
hsa00770	Pantothenate and CoA biosynthesis	15	-0.252634	-0.639596	0.92229	0.964468	0.760682	1415	tags=40%, list=11%, signal=36%	PPCDC/CSAD/PPCS/COASY/ENPP1/DPYD
hsa00051	Fructose and mannose metabolism	27	-0.241164	-0.695434	0.925253	0.964625	0.760806	3690	tags=44%, list=28%, signal=32%	ALDOC/PFKFB2/ALDOA/TPI1/FPGT/PFKL/FBP1/PMM2/ENOSF1/TKFC/PFKM/MPI
hsa05020	Prion disease	216	0.197866	0.850314	0.929268	0.965876	0.761793	2318	tags=16%, list=18%, signal=14%	NDUFB11/CSNK2B/CREB1/GSK3B/PSMB5/NOTCH1/HSPA1A/SEM1/TUBB/BAX/PPP3R1/PSMD6/COX7A2L/PSMB4/CREB3L1/CSNK2A2/HSPA1B/UQCRQ/TUBB4A/UQCRH/NDUFA5/RYR2/APAF1/PSMC2/COX4I1/PPP3CA/PIK3CA/PIK3CB/VDAC2/UQCRB/PSMB1/PSMB2/SLC25A5/TNF/NDUFB4
hsa00604	Glycosphingolipid biosynthesis - ganglio series	12	0.262664	0.632662	0.933594	0.966803	0.762524	124	tags=8%, list=1%, signal=8%	GLB1
hsa00670	One carbon pool by folate	18	0.235172	0.640004	0.935798	0.966803	0.762524	4513	tags=44%, list=34%, signal=29%	MTHFD1L/ALDH1L1/ATIC/SHMT2/MTR/MTHFS/MTFMT/MTHFD2
hsa04122	Sulfur relay system	8	-0.271331	-0.578453	0.946392	0.969792	0.764881	1972	tags=25%, list=15%, signal=21%	MOCS2/TST
hsa05110	Vibrio cholerae infection	46	-0.215405	-0.704496	0.94896	0.969792	0.764881	903	tags=9%, list=7%, signal=8%	PRKACB/PLCG2/ATP6V0A4/TCIRG1
hsa04932	Non-alcoholic fatty liver disease	139	-0.196117	-0.764911	0.949153	0.969792	0.764881	2236	tags=13%, list=17%, signal=11%	SDHA/IKBKB/UQCRC2/MLXIPL/MAPK12/PRKAA2/COX6B2/ERN1/PRKAA1/MAPK11/MAPK13/SREBF1/COX7B2/NDUFA4L2/INSR/AKT3/FAS/PIK3R1
hsa04136	Autophagy - other	31	0.218162	0.673015	0.95	0.969792	0.764881	3330	tags=29%, list=25%, signal=22%	PPP2CA/PIK3R4/IGBP1/ATG12/PPP2CB/GABARAP/ATG10/ATG3/ULK2
hsa00430	Taurine and hypotaurine metabolism	7	-0.282127	-0.579458	0.953157	0.970127	0.765145	3937	tags=57%, list=30%, signal=40%	GAD1/CSAD/GGT5/GGT7
hsa00130	Ubiquinone and other terpenoid-quinone biosynthesis	10	-0.228099	-0.524488	0.964215	0.97633	0.770038	2942	tags=50%, list=22%, signal=39%	GGCX/NQO1/COQ7/HPD/COQ5
hsa00240	Pyrimidine metabolism	47	-0.20531	-0.679172	0.964945	0.97633	0.770038	1415	tags=23%, list=11%, signal=21%	ENTPD6/CANT1/CMPK2/TK2/UPP1/ENTPD5/ENPP1/ENTPD8/CTPS1/TYMP/DPYD
hsa04130	SNARE interactions in vesicular transport	31	0.169545	0.523034	0.994	0.997833	0.786997	3876	tags=26%, list=29%, signal=18%	STX6/VTI1B/STX18/VAMP3/STX7/BNIP1/STX19/USE1
hsa05014	Amyotrophic lateral sclerosis	304	0.179942	0.801368	0.994924	0.997833	0.786997	4239	tags=32%, list=32%, signal=22%	NXT2/NDUFB11/NUP153/HNRNPA1/PSMB5/PIK3R4/SEM1/TUBB/BAX/PPP3R1/PSMD6/COX7A2L/PSMB4/TP53/NXT1/UQCRQ/TUBB4A/BCL2L1/BCL2/UQCRH/NDUFA5/APAF1/UBQLN2/NUP214/NUP160/MATR3/PSMC2/RANBP2/NUP50/COX4I1/NUP133/PPP3CA/NDC1/DCTN4/UQCRB/MAP3K5/PSMB1/NUP205/PSMB2/SETX/TNF/NDUFB4/HNRNPA3/ALYREF/NUP43/GLE1/NUP93/SEH1L/PFN1/ACTB/SDHD/DCTN2/KIF5B/NDUFC2/PSMA7/POM121C/PSMD4/DNAL4/NDUFA1/NUP107/ULK2/NDUFB2/NUP88/COX7C/R…
hsa05016	Huntington disease	258	0.183229	0.801883	0.994924	0.997833	0.786997	2592	tags=17%, list=20%, signal=14%	NDUFB11/GNAQ/CREB1/PSMB5/PIK3R4/SEM1/TUBB/BAX/PPARG/HDAC2/PSMD6/COX7A2L/PSMB4/CREB3L1/TP53/HTT/UQCRQ/HIP1/TUBB4A/UQCRH/NDUFA5/APAF1/SP1/TAF4/POLR2J/PSMC2/RCOR1/CLTA/NRF1/COX4I1/VDAC2/DCTN4/UQCRB/MAP3K5/TBPL1/PSMB1/PSMB2/SLC25A5/NDUFB4/IFT57/TFAM/MAPK8/REST/AP2S1
hsa00190	Oxidative phosphorylation	112	0.159985	0.629699	1	1	0.788706	4273	tags=26%, list=32%, signal=18%	NDUFB11/COX7A2L/UQCRQ/ATP6V1F/UQCRH/NDUFA5/COX4I1/UQCRB/NDUFB4/ATP6V1C2/ATP6V0E2/ATP6V0E1/SDHD/NDUFC2/NDUFA1/PPA1/COX17/NDUFB2/COX7C/UQCRC1/ND3/COX6B1/COX8A/NDUFA2/NDUFB5/UQCRHL/ND2/ATP6V0A2/ATP6V1A

## Sheet: TP14_TP25_KEGG_GSEA_hallmarks
ID	Description	setSize	enrichmentScore	NES	pvalue	p.adjust	qvalue	rank	leading_edge	core_enrichment
HALLMARK_MYC_TARGETS_V1	HALLMARK_MYC_TARGETS_V1	194	0.611937	2.62569	1e-10	1e-09	5.89474e-10	3847	tags=53%, list=24%, signal=41%	FBL/IMPDH2/RPL14/RPL22/SMARCC1/SNRPB2/NAP1L1/CDK4/EIF1AX/PRPS2/LSM2/NPM1/HNRNPA1/PTGES3/CAD/RPS2/RPLP0/EEF1B2/EXOSC7/TXNL4A/SET/TRIM28/RPL6/SNRPG/LSM7/C1QBP/RPS3/HDAC2/NHP2/RPS6/MCM7/TCP1/PHB2/RPS5/CCT4/SNRPD1/YWHAQ/SNRPD2/G3BP1/ILF2/AP3S1/PABPC1/ODC1/APEX1/RPL34/PPM1G/HNRNPR/EIF2S2/SSBP1/CLNS1A/RANBP1/MYC/DEK/SRM/CUL1/SF3B3/RRP9/RPL18/HNRNPU/XPO1/PCBP1/SYNCRIP/HSPE1/MCM2/PWP1/DHX15/KPNB1/HNRNPC/…
HALLMARK_INTERFERON_GAMMA_RESPONSE	HALLMARK_INTERFERON_GAMMA_RESPONSE	152	-0.626783	-2.43306	1e-10	1e-09	5.89474e-10	1937	tags=38%, list=12%, signal=33%	OASL/IFIT3/IFIT2/AUTS2/STAT3/CD40/IFI44L/ICAM1/MX1/PSME2/IRF7/ISG15/RNF213/TRIM25/DDX58/SAMHD1/PTGS2/IL4R/IFIT1/SP110/OAS3/CIITA/HLA-B/STAT1/PARP14/DDX60/B2M/HERC6/CD74/IRF9/APOL6/PLSCR1/HLA-DMA/OAS2/EIF2AK2/UBE2L6/ZNFX1/IFI35/PARP12/IL15RA/CCL5/NLRC5/BST2/DHX58/HLA-DRB1/SERPING1/CDKN1A/IFI44/XAF1/FAS/TRIM14/SAMD9L/PSMB8/LGALS3BP/PDE4B/TNFSF10/IFI27
HALLMARK_INTERFERON_ALPHA_RESPONSE	HALLMARK_INTERFERON_ALPHA_RESPONSE	83	-0.681651	-2.42926	1e-10	1e-09	5.89474e-10	2501	tags=51%, list=16%, signal=43%	LY6E/STAT2/CASP1/TDRD7/IFIH1/GBP2/OASL/IFIT3/IFIT2/IFI44L/MX1/PSME2/IRF7/ISG15/UBA7/TRIM25/IFITM1/IL4R/SP110/PARP14/DDX60/B2M/HERC6/CD74/IRF9/PLSCR1/EIF2AK2/UBE2L6/IFI35/PARP12/OAS1/CSF1/BST2/DHX58/PARP9/IFI44/TRIM14/SAMD9L/PSMB8/LGALS3BP/SAMD9/IFI27
HALLMARK_E2F_TARGETS	HALLMARK_E2F_TARGETS	195	0.518477	2.22539	1e-10	1e-09	5.89474e-10	5501	tags=65%, list=34%, signal=43%	SLBP/MLH1/WEE1/NUP153/NAP1L1/POP7/CDK4/DCK/DCLRE1B/TUBB/SSRP1/LYAR/DSCC1/MCM7/TP53/RAD50/HMGA1/LBR/SMC3/CTCF/SMC6/SUV39H1/CSE1L/LMNB1/CCNE1/PNN/STAG1/RFC1/SMC1A/RANBP1/MYC/DEK/XPO1/SYNCRIP/MSH2/PRIM2/MCM2/TMPO/CKS1B/EZH2/UNG/NUP205/MMS22L/UBE2S/PRDX4/RFC2/RAN/ZW10/TACC3/CHEK1/NUDT21/ANP32E/PSIP1/CDC25A/LIG1/MYBL2/XRCC6/ING3/HUS1/BARD1/CBX5/GINS1/RPA2/CDKN1B/CHEK2/NUP107/MCM5/CDC20/POLD2/STMN1/MCM…
HALLMARK_G2M_CHECKPOINT	HALLMARK_G2M_CHECKPOINT	189	0.507671	2.17279	1e-10	1e-09	5.89474e-10	6103	tags=74%, list=38%, signal=46%	FOXN3/SMARCC1/CDK4/SLC12A2/DR1/TLE3/SNRPD1/ORC5/G3BP1/HMGA1/NCL/LBR/ODC1/CBX1/CTCF/SUV39H1/LMNB1/STAG1/SMC1A/MYC/CUL1/HNRNPU/XPO1/SYNCRIP/RBL1/PRIM2/MCM2/E2F3/TMPO/NUP50/HIF1A/KPNB1/ABL1/CKS1B/DTYMK/EZH2/KATNA1/MTF2/HMGN2/UBE2S/TOP1/DBF4/RBM14/CUL5/TACC3/CHEK1/TPX2/UBE2C/TRAIP/CDC25A/RAD54L/MYBL2/UCK2/HUS1/BARD1/RAD23B/AMD1/CUL3/KIF5B/HOXC10/RPA2/CDKN1B/CENPA/MCM5/CDC20/GINS2/RPS6KA5/STMN1/RASAL2…
HALLMARK_INFLAMMATORY_RESPONSE	HALLMARK_INFLAMMATORY_RESPONSE	123	-0.555297	-2.08887	1.76024e-08	1.46687e-07	8.64681e-08	1868	tags=38%, list=12%, signal=34%	RGS16/PTAFR/GP1BA/CSF3R/P2RY2/CD40/ICAM1/SGMS2/IL18R1/SLC31A2/IRF7/MARCO/INHBA/OSMR/SCARF1/IFITM1/IFNAR1/P2RX7/IL4R/TACR1/PIK3R5/ADORA2B/CCL20/BEST1/CD14/SCN1B/SLC1A2/LCK/EIF2AK2/TLR3/TPBG/HRH1/MET/LIF/SPHK1/IL15RA/CCL5/CSF1/BST2/CHST2/ITGA5/CDKN1A/PTPRE/HPN/TLR2/PDE4B/TNFSF10
HALLMARK_IL6_JAK_STAT3_SIGNALING	HALLMARK_IL6_JAK_STAT3_SIGNALING	58	-0.58723	-1.97887	3.00343e-05	0.000214531	0.00012646	2501	tags=38%, list=16%, signal=32%	STAT2/HMOX1/IL10RB/TYK2/CSF3R/STAT3/IL18R1/OSMR/IFNAR1/IL4R/CNTFR/STAT1/PIK3R5/CD14/IL6ST/IRF9/CD44/PLA2G2A/IL15RA/CSF1/FAS/TLR2
HALLMARK_MYC_TARGETS_V2	HALLMARK_MYC_TARGETS_V2	58	0.540053	1.9238	4.18277e-05	0.000261423	0.000154102	5610	tags=66%, list=35%, signal=43%	CDK4/NPM1/TCOF1/MPHOSPH10/WDR43/MYC/SRM/RRP9/HSPE1/NIP7/HSPD1/UNG/SUPV3L1/NOP16/SORD/PPRC1/DUSP2/LAS1L/DDX18/BYSL/SLC19A1/MCM5/NOC4L/MCM4/NOLC1/PES1/CBX3/PA2G4/IMP4/EXOSC5/RABEPK/RCL1/PLK1/PRMT3/NOP2/WDR74/MRTO4/PLK4
HALLMARK_WNT_BETA_CATENIN_SIGNALING	HALLMARK_WNT_BETA_CATENIN_SIGNALING	35	0.623799	2.02326	8.92307e-05	0.000495726	0.000292218	3046	tags=49%, list=19%, signal=39%	CTNNB1/RBPJ/NKD1/NOTCH1/MAML1/GNAI1/HDAC2/TP53/FZD1/PTCH1/MYC/CUL1/HDAC5/SKP2/JAG1/WNT6/ADAM17
HALLMARK_MYOGENESIS	HALLMARK_MYOGENESIS	132	-0.42958	-1.63443	0.000523623	0.00261811	0.00154331	2779	tags=30%, list=17%, signal=25%	ACTA1/COL1A1/RYR1/MAPK12/IGFBP3/SYNGR2/ACTN2/SH3BGR/LPIN1/HSPB8/ITGA7/PPP1R3C/GPX3/SH2B1/PYGM/HRC/DAPK2/DTNA/GSN/PFKM/ATP2A1/ACHE/FDPS/PC/MB/DMPK/TCAP/AEBP1/CKB/DMD/FGF2/ADAM12/ACSL1/SPHK1/CNN3/CLU/CDKN1A/SOD3/BDKRB2/CKMT2
HALLMARK_DNA_REPAIR	HALLMARK_DNA_REPAIR	141	0.37054	1.52309	0.00103908	0.00472308	0.00278413	5011	tags=46%, list=31%, signal=32%	IMPDH2/POLL/EIF1B/RALA/SSRP1/TP53/AK3/SMAD5/ADA/SAC3D1/NELFE/POLR1D/POLR2J/TAF10/TAF6/POLA1/VPS37D/NT5C3A/UMPS/DCTN4/POLB/MPC2/RFC5/ALYREF/USP11/RFC2/REV3L/BRF2/NUDT21/LIG1/ARL6IP1/POLR3C/SEC61A1/APRT/NELFB/TMED2/DGUOK/GTF2H5/DAD1/RPA2/COX17/FEN1/RAE1/POLD1/RBX1/CLP1/NME3/PRIM1/GPX4/TSG101/POLR2E/ZWINT/NCBP2/POLR2H/EDF1/GTF2F1/GTF2H3/RAD51/RNMT/RFC3/POLD3/CETN2/GTF3C5/DUT/GTF2A2
HALLMARK_XENOBIOTIC_METABOLISM	HALLMARK_XENOBIOTIC_METABOLISM	140	-0.410527	-1.57104	0.00155699	0.00648745	0.00382418	3021	tags=26%, list=19%, signal=22%	CNDP2/UPP1/FBP1/XDH/DHRS1/CA2/ENTPD5/TKFC/NDRG2/ACP2/ACOX1/TPST1/HMOX1/MAN1A1/ETFDH/TGFB2/PC/AKR1C3/PTGES/MAOA/ELOVL5/SLC35D1/APOE/ASL/PDLIM5/DCXR/CYP2J2/PAPSS2/SLC46A3/KYNU/PINK1/FAS/EPHA2/HSD17B2/AKR1C2/IGFBP4/GCNT2
HALLMARK_ALLOGRAFT_REJECTION	HALLMARK_ALLOGRAFT_REJECTION	99	-0.402121	-1.48332	0.00990527	0.0380972	0.0224573	1685	tags=28%, list=10%, signal=25%	ITGAL/CD40/TGFB2/TLR6/ICAM1/ACHE/LY75/MAP4K1/IL27RA/IRF7/HDAC9/INHBA/APBB1/IL4R/DEGS1/STAT1/EIF4G3/B2M/CD74/LCK/HLA-DMA/HLA-DRA/TLR3/LIF/CCL5/CSF1/FAS/TLR2
HALLMARK_MITOTIC_SPINDLE	HALLMARK_MITOTIC_SPINDLE	197	0.308145	1.32446	0.0114775	0.0409912	0.0241632	5058	tags=45%, list=31%, signal=31%	NET1/MID1/NCK2/ARF6/PCGF5/ARHGEF3/PREX1/UXT/PPP4R2/ARL8A/RANBP9/FSCN1/NIN/CLIP2/SMC3/SOS1/LRPPRC/LMNB1/SAC3D1/WASF2/RFC1/SMC1A/SYNPO/ARHGEF12/DYNC1H1/MAPRE1/CAPZB/MAP1S/FLNA/ABL1/KATNA1/ALMS1/MID1IP1/BCL2L11/APC/SHROOM2/WASL/STAU1/TRIO/ABI1/RAPGEF6/RALBP1/CEP57/CEP250/TPX2/GEMIN4/DYNLL2/KIF3C/TLK1/KIF3B/LATS1/CDC42/KIF5B/DOCK4/CKAP5/AKAP13/CD2AP/RASAL2/ARHGAP5/FGD6/KIF11/ARHGEF2/KIF15/EPB41/INCEN…
HALLMARK_EPITHELIAL_MESENCHYMAL_TRANSITION	HALLMARK_EPITHELIAL_MESENCHYMAL_TRANSITION	129	-0.370103	-1.39859	0.0168988	0.0563294	0.0332047	1274	tags=17%, list=8%, signal=16%	PFN2/INHBA/LOXL2/FBLN5/MGP/FGF2/ADAM12/CD44/PLOD2/LAMA3/CD59/FERMT2/TPM1/ITGA5/MYL9/FAS/MATN2/COL16A1/TGM2/DST/IGFBP4/LGALS1
HALLMARK_UNFOLDED_PROTEIN_RESPONSE	HALLMARK_UNFOLDED_PROTEIN_RESPONSE	107	0.343947	1.35776	0.0187595	0.0586234	0.0345569	3204	tags=25%, list=20%, signal=20%	NFYA/CNOT6/DCP2/NPM1/EXOC2/RPS14/PDIA5/PDIA6/NFYB/NHP2/SSR1/SEC11A/DCP1A/SPCS1/NOP14/CNOT4/RRP9/YWHAZ/KHSRP/CKS1B/HSP90B1/CALR/EEF2/GEMIN4/ZBTB17/LSM4/EIF4E
HALLMARK_ESTROGEN_RESPONSE_LATE	HALLMARK_ESTROGEN_RESPONSE_LATE	175	-0.338192	-1.33659	0.0241549	0.0710439	0.0418785	2015	tags=22%, list=13%, signal=20%	HOMER2/CYP26B1/CLIC3/TST/SLC9A3R1/CYP4F11/ALDH3B1/LLGL2/RABEP1/SCUBE2/TH/FAM102A/TOB1/JAK1/PTGES/S100A9/MAPK13/ELOVL5/IGSF1/HSPA4L/ADD3/GALE/BATF/CKB/DCXR/IL6ST/PAPSS2/SLC16A1/CD44/TPBG/DHRS2/DNAJC12/SERPINA1/SCNN1A/PLAC1/RET/RAB31/CA12/IGFBP4
HALLMARK_ESTROGEN_RESPONSE_EARLY	HALLMARK_ESTROGEN_RESPONSE_EARLY	180	-0.344835	-1.36828	0.0269042	0.0747339	0.0440537	1927	tags=25%, list=12%, signal=22%	MLPH/CLDN7/HSPB8/FRK/NADSYN1/ABCA3/TSKU/CYP26B1/CLIC3/SLC9A3R1/WWC1/P2RY2/UNC119/ALDH3B1/PEX11A/FAM102A/TOB1/DHRS3/SYT12/SEC14L2/PTGES/MSMB/ELOVL5/FASN/ADD3/KAZN/RARA/MAST4/SYNGR1/IL6ST/PAPSS2/SLC16A1/CD44/TPBG/DHRS2/OLFML3/SCNN1A/THSD4/RET/FHL2/RAB31/ABAT/CA12/TGM2/IGFBP4
HALLMARK_BILE_ACID_METABOLISM	HALLMARK_BILE_ACID_METABOLISM	84	-0.389241	-1.39022	0.0286261	0.0753318	0.0444061	2368	tags=31%, list=15%, signal=27%	ABCA3/ABCA6/ABCG4/IDH2/EFHC1/SLC23A1/FADS2/ABCD1/SLC22A18/FDXR/PFKM/PEX11A/HSD17B4/LIPE/ABCA2/PIPOX/BCAR3/HSD17B6/DHCR24/ATXN1/ABCA5/FADS1/LCK/ACSL1/CYP39A1/ALDH1A1
HALLMARK_COMPLEMENT	HALLMARK_COMPLEMENT	141	-0.344666	-1.32275	0.0379895	0.0949736	0.0559845	1726	tags=23%, list=11%, signal=20%	ACTN2/CASP1/CTSD/DUSP6/C3/LIPA/GP1BA/CR2/CTSH/ZFPM2/IRF7/ME1/CD46/S100A9/CPM/CEBPB/PHEX/PIK3R5/PCLO/ERAP2/LCK/PLSCR1/CASP10/KYNU/CD59/SERPINA1/CCL5/CPQ/CLU/SERPING1/CP/PDP1
HALLMARK_KRAS_SIGNALING_DN	HALLMARK_KRAS_SIGNALING_DN	117	-0.35515	-1.33073	0.0456839	0.108771	0.0641177	2713	tags=31%, list=17%, signal=26%	COPZ2/RYR1/THNSL2/P2RX6/MFSD6/PLAG1/ABCG4/SLC38A3/MTHFR/TLX1/CLPS/EGF/GP1BA/TGFB2/IFI44L/KCNN1/MX1/CD207/MYO15A/DLK2/SLC16A7/CNTFR/C5/TG/SHOX2/PNMT/SLC12A3/ALOX12B/YBX2/CLDN16/TENM2/CYP39A1/SIDT1/SLC6A14/CHST2/ABCB11
HALLMARK_TNFA_SIGNALING_VIA_NFKB	HALLMARK_TNFA_SIGNALING_VIA_NFKB	169	-0.326257	-1.28433	0.048048	0.1092	0.0643706	2341	tags=20%, list=15%, signal=17%	FOSL1/DRAM1/IFIH1/IL23A/BCL6/GADD45A/GEM/IFIT2/ICAM1/SLC2A6/CFLAR/DDX58/INHBA/PTGS2/PLPP3/ZC3H12A/CEBPB/PDLIM5/CCL20/TRAF1/IL6ST/CD44/KYNU/LIF/SPHK1/IL15RA/CCL5/CSF1/CDKN1A/PTPRE/TLR2/PLK2/PDE4B
HALLMARK_TGF_BETA_SIGNALING	HALLMARK_TGF_BETA_SIGNALING	50	0.388045	1.35123	0.0580046	0.126097	0.0743309	2689	tags=26%, list=17%, signal=22%	CTNNB1/PMEPA1/HIPK2/THBS1/RHOA/TGIF1/SLC20A1/SKI/TRIM33/APC/CDH1/ARID4B/BMPR1A
HALLMARK_ANGIOGENESIS	HALLMARK_ANGIOGENESIS	21	0.519663	1.49081	0.0788597	0.164291	0.0968453	3171	tags=43%, list=20%, signal=34%	VCAN/MSX1/SLCO2A1/FGFR1/COL5A2/VAV2/JAG1/THBD/PDGFA
HALLMARK_KRAS_SIGNALING_UP	HALLMARK_KRAS_SIGNALING_UP	126	-0.327046	-1.23404	0.0937997	0.187599	0.110585	2719	tags=29%, list=17%, signal=25%	CA2/SERPINA3/IGFBP3/BTC/ANGPTL4/LCP1/DUSP6/SPRY2/CDADC1/EPB41L3/VWA5A/CBR4/RGS16/GPRC5B/ETV4/ALDH1A3/ENG/MAP4K1/NAP1L2/ANO1/EPHB2/HDAC9/INHBA/PTGS2/SDCCAG8/CCL20/SNAP91/TRAF1/SCN1B/SLPI/ACE/USH1C/IL33/LIF/PECAM1/PSMB8/EMP1
HALLMARK_PEROXISOME	HALLMARK_PEROXISOME	91	-0.332991	-1.21813	0.127358	0.24492	0.144374	2173	tags=25%, list=14%, signal=22%	ABCC5/CRABP1/IDH2/ABCD1/ABCB9/PEX11A/FDPS/HSD17B4/DHRS3/ELOVL5/CTPS1/DHCR24/ATXN1/FABP6/ECI2/SLC25A4/FADS1/HMGCL/ACSL1/EHHADH/ALDH1A1/RDH11/STS
HALLMARK_CHOLESTEROL_HOMEOSTASIS	HALLMARK_CHOLESTEROL_HOMEOSTASIS	66	-0.348104	-1.19603	0.140704	0.260562	0.153594	1970	tags=18%, list=12%, signal=16%	FADS2/MVK/ERRFI1/FDPS/ABCA2/FASN/GPX8/GUSB/PLSCR1/ALCAM/PCYT2/CLU
HALLMARK_IL2_STAT5_SIGNALING	HALLMARK_IL2_STAT5_SIGNALING	149	-0.292785	-1.13007	0.19755	0.352767	0.207947	1868	tags=16%, list=12%, signal=14%	RGS16/ENPP1/ETV4/SLC39A8/BATF3/IL18R1/DHRS3/WLS/SLC29A2/IL4R/GALM/NFKBIZ/BATF/TRAF1/PLSCR1/CD44/LIF/ALCAM/CSF1/SHE/EMP1/TGM2/TNFSF10/ADAM19
HALLMARK_APICAL_SURFACE	HALLMARK_APICAL_SURFACE	30	-0.403096	-1.19323	0.221453	0.369089	0.217568	4022	tags=43%, list=25%, signal=33%	EFNA5/CROCC/SLC34A3/APP/TMEM8B/RTN4RL1/FLOT2/MDGA1/NTNG1/AFAP1L2/ATP6V0A4/SULF2/SLC2A4
HALLMARK_APOPTOSIS	HALLMARK_APOPTOSIS	130	0.268555	1.09116	0.22067	0.369089	0.217568	1571	tags=18%, list=10%, signal=16%	CTNNB1/F2R/SATB1/PDCD4/WEE1/ERBB3/CASP2/RHOB/IER3/EBP/TIMP3/BAX/PPP3R1/BTG2/IL18/TSPO/MGMT/TXNIP/GSR/BCL2L1/LMNA/SLC20A1/SAT1
HALLMARK_COAGULATION	HALLMARK_COAGULATION	77	-0.318956	-1.12272	0.248788	0.399962	0.235767	2269	tags=19%, list=14%, signal=17%	DUSP6/C3/P2RY1/GSN/GP1BA/CTSH/DUSP14/GNG12/SERPINA1/CPQ/PECAM1/CLU/SERPING1/HPN/RAPGEF3
HALLMARK_ANDROGEN_RESPONSE	HALLMARK_ANDROGEN_RESPONSE	92	-0.303012	-1.10686	0.261076	0.399962	0.235767	1650	tags=17%, list=10%, signal=16%	SPCS3/ALDH1A3/ADAMTS1/NKX3-1/ELOVL5/DHCR24/ACTN1/MAK/PDLIM5/B2M/FADS1/CDK6/STEAP4/AZGP1/ACSL3/IQGAP2
HALLMARK_FATTY_ACID_METABOLISM	HALLMARK_FATTY_ACID_METABOLISM	130	-0.289093	-1.09643	0.263975	0.399962	0.235767	1205	tags=28%, list=7%, signal=26%	REEP6/HSD17B11/ENO3/ACADS/ACSL5/GPD1/SUCLG1/BCKDHB/SDHA/CA2/ACAA2/ACOX1/IL4I1/ACADL/SUCLA2/CRYZ/ACOT2/ETFDH/HSD17B4/ME1/HADH/MAOA/ELOVL5/ACADM/FASN/DHCR24/ACADVL/ECI2/HMGCL/ACSL1/UBE2L6/EHHADH/GLUL/ALDH1A1/RDH11/LGALS1
HALLMARK_UV_RESPONSE_DN	HALLMARK_UV_RESPONSE_DN	113	0.270358	1.07858	0.307895	0.446392	0.263137	2689	tags=25%, list=17%, signal=21%	IGFBP5/LTBP1/SYNJ2/PTEN/DBP/APBB2/PPARG/NFIB/MGLL/PTPRM/MGMT/NR3C1/ADGRL2/PTPN21/DUSP1/MYC/COL5A2/DYRK1A/CDON/ATP2B1/SFMBT1/ACVR2A/ZMIZ1/NR1D2/VAV2/MIOS/LPAR1/BMPR1A
HALLMARK_NOTCH_SIGNALING	HALLMARK_NOTCH_SIGNALING	31	0.338912	1.06514	0.330233	0.446392	0.263137	3567	tags=45%, list=22%, signal=35%	APH1A/NOTCH1/MAML2/SKP1/FZD1/TCF7L2/CUL1/FBXW11/LFNG/FZD5/JAG1/DTX2/NOTCH3/DTX1
HALLMARK_GLYCOLYSIS	HALLMARK_GLYCOLYSIS	185	-0.2662	-1.06135	0.33033	0.446392	0.263137	2515	tags=19%, list=16%, signal=16%	GOT1/ANGPTL4/PGK1/CTH/LCT/TPST1/PKM/GLCE/HS2ST1/STC1/SAP30/GALK1/B3GAT3/CHST6/PYGL/MPI/PC/ARTN/AKR1A1/ME1/SRD5A3/XYLT2/SPAG4/GALE/ADORA2B/CITED2/GUSB/CHST1/CD44/SLC16A3/TPBG/PLOD2/MET/AK4/CHST2
HALLMARK_REACTIVE_OXYGEN_SPECIES_PATHWAY	HALLMARK_REACTIVE_OXYGEN_SPECIES_PATHWAY	44	0.311191	1.05701	0.328638	0.446392	0.263137	3730	tags=27%, list=23%, signal=21%	OXSR1/MBP/STK25/GSR/NDUFB4/PDLIM1/PRDX4/SCAF4/PRDX6/TXN/FTL/GLRX2
HALLMARK_HYPOXIA	HALLMARK_HYPOXIA	168	-0.257059	-1.01089	0.436282	0.574055	0.33839	2646	tags=16%, list=16%, signal=14%	IGFBP3/PDK1/ANGPTL4/PGK1/HMOX1/PPP1R3C/ANXA2/PRKCA/INHA/STC1/PYGM/SAP30/DTNA/GALK1/WSB1/ERRFI1/ADORA2B/CITED2/TPBG/AK4/CHST2/CDKN1A/LXN/CP/CA12/TGM2/GCNT2
HALLMARK_PI3K_AKT_MTOR_SIGNALING	HALLMARK_PI3K_AKT_MTOR_SIGNALING	92	0.261911	1.00398	0.462162	0.577703	0.340541	3608	tags=28%, list=22%, signal=22%	RPS6KA3/CSNK2B/CDK4/GSK3B/ADCY2/PTEN/PRKAR2A/PAK4/MYD88/RIPK1/ACTR2/RAC1/CAB39/HSP90B1/CALR/AKT1/MAPK8/SMAD2/EIF4E/ARPC3/PFN1/TRIB3/MAPK9/UBE2N/UBE2D3/CDKN1B
HALLMARK_SPERMATOGENESIS	HALLMARK_SPERMATOGENESIS	77	-0.283661	-0.998481	0.462036	0.577703	0.340541	1392	tags=13%, list=9%, signal=12%	PGS1/NPHP1/CRISP2/AGFG1/HSPA4L/CCT6B/SNAP91/YBX2/ACE/SHE
HALLMARK_HEDGEHOG_SIGNALING	HALLMARK_HEDGEHOG_SIGNALING	29	0.3155	0.970908	0.5	0.609756	0.359435	1897	tags=24%, list=12%, signal=21%	AMOT/DPYSL2/TLE3/PTCH1/CRMP1/SLIT1/ETS2
HALLMARK_APICAL_JUNCTION	HALLMARK_APICAL_JUNCTION	146	-0.247214	-0.951941	0.595054	0.702359	0.414022	3018	tags=25%, list=19%, signal=20%	TMEM8B/THBS3/ADAM9/CDH4/PCDH1/ARHGEF6/ACTA1/SGCE/AMH/ACTN2/CLDN7/MAP4K2/LIMA1/GRB7/CDH11/SKAP2/ITGA3/ICAM1/MAPK11/ALOX15B/RHOF/HADH/MAPK13/INPPL1/TAOK2/ACTN1/BAIAP2/TRAF1/AKT3/CAP1/LAMA3/EPB41L2/RAC2/PECAM1/MYL9/COL16A1
HALLMARK_P53_PATHWAY	HALLMARK_P53_PATHWAY	180	-0.237747	-0.943364	0.604511	0.702359	0.414022	2400	tags=29%, list=15%, signal=25%	TNNI1/TSC22D1/CCP110/CDKN2A/RHBDF2/SLC7A11/CLCA2/ZFP36L1/TPD52L1/APP/ST14/WRAP73/CGRRF1/PIDD1/ERCC5/PVT1/UPP1/FGF13/CD82/VAMP8/CASP1/DRAM1/HMOX1/GM2A/CTSD/PITPNC1/ABCC5/CDKN2B/GADD45A/POLH/VWA5A/DDB2/RGS16/FDXR/ALOX15B/PLK3/TOB1/EPS8L2/HSPA4L/SLC35D1/BAIAP2/STEAP3/DCXR/DGKA/LIF/SPHK1/STOM/CDKN1A/PTPRE/FAS/EPHA2/ABAT/PLK2
HALLMARK_HEME_METABOLISM	HALLMARK_HEME_METABOLISM	155	0.224492	0.938718	0.618076	0.702359	0.414022	3537	tags=25%, list=22%, signal=20%	TNS1/DMTN/BTRC/FOXJ2/KLF3/BTG2/FOXO3/SMOX/NR3C1/MFHAS1/ENDOD1/FBXO7/MGST3/MBOAT2/MKRN1/GLRX5/ARHGEF12/ADD1/XK/TCEA1/TFDP2/RBM38/DCUN1D1/ARL2BP/CPOX/MXI1/HDGF/TOP1/ALDH1L1/KDM7A/SLC10A3/PICALM/GMPS/BMP2K/NCOA4/BACH1/ADIPOR1/IGSF3/XPO7
HALLMARK_PANCREAS_BETA_CELLS	HALLMARK_PANCREAS_BETA_CELLS	19	-0.311744	-0.82577	0.730769	0.811966	0.478632	1722	tags=21%, list=11%, signal=19%	STXBP1/NKX6-1/PAX6/AKT3
HALLMARK_ADIPOGENESIS	HALLMARK_ADIPOGENESIS	173	-0.221268	-0.871399	0.78811	0.856641	0.504967	4590	tags=34%, list=29%, signal=24%	GBE1/IDH3G/RTN3/ORM1/CMBL/DBT/MCCC1/SOD1/ALDOA/IDH3A/GPAT4/POR/PGM1/SORBS1/ACO2/PHLDB1/ADCY6/PEX14/SLC5A6/IMMT/REEP6/PFKL/ACADS/COQ5/AK2/PTCD3/SUCLG1/EPHX2/LPCAT3/ACAA2/ELMOD3/ESRRA/ANGPTL4/ACOX1/HSPB8/AIFM1/C3/ITGA7/ACADL/CHCHD10/BCL6/GPX3/GADD45A/ACLY/TST/RMDN3/COQ9/LIPE/TOB1/ME1/HADH/ACADM/APOE/ELOVL6/SULT1A1/SNCG/NABP1/STOM
HALLMARK_MTORC1_SIGNALING	HALLMARK_MTORC1_SIGNALING	189	-0.214436	-0.855949	0.836336	0.881194	0.51944	1970	tags=13%, list=12%, signal=12%	FADS2/STC1/FKBP2/ACLY/TFRC/SLC9A3R1/FDXR/SKAP2/GGA2/ME1/SYTL2/ELOVL5/DHCR24/MLLT11/ADD3/ACACA/NFYC/ELOVL6/FADS1/EDEM1/PLOD2/AK4/ACSL3/CDKN1A/RDH11
HALLMARK_PROTEIN_SECRETION	HALLMARK_PROTEIN_SECRETION	92	0.216885	0.831385	0.845946	0.881194	0.51944	4107	tags=30%, list=26%, signal=23%	ABCA1/RPS6KA3/RAB9A/ERGIC3/AP3S1/VPS4B/SNX2/GNAS/CLTA/ADAM10/STAM/SCAMP1/ATP7A/SCAMP3/AP2S1/RAB22A/ZW10/RAB2A/VAMP3/ANP32E/STX7/TMED2/GLA/KRT18/M6PR/RAB5A/AP1G1/TSG101
HALLMARK_UV_RESPONSE_UP	HALLMARK_UV_RESPONSE_UP	135	-0.185741	-0.705859	0.987382	1	0.589474	2291	tags=13%, list=14%, signal=11%	HMOX1/NXF1/CDKN2B/GPX3/TST/RAB27A/TFRC/ICAM1/MAOA/SHOX2/IL6ST/SLC25A4/SULT1A1/HLA-F/PPT1/STARD3/RET
HALLMARK_OXIDATIVE_PHOSPHORYLATION	HALLMARK_OXIDATIVE_PHOSPHORYLATION	180	0.163953	0.700292	1	1	0.589474	4358	tags=25%, list=27%, signal=18%	BAX/NQO2/COX7A2L/PHB2/TOMM22/UQCRQ/HCCS/ACAA1/MRPL11/LRPPRC/ATP6V1F/MGST3/ATP1B1/UQCRH/NDUFA5/HSD17B10/DECR1/COX4I1/TIMM9/SLC25A3/VDAC2/UQCRB/SUPV3L1/SLC25A5/NDUFB4/MRPS30/CS/ACAT1/OXA1L/ATP6V0E1/MTX2/SDHD/NDUFC2/NDUFA1/COX17/NDUFB2/COX7C/HADHA/GPX4/TIMM13/PDHB/UQCRC1/TIMM50/COX6B1/COX8A

## Sheet: TP14_TP25_edgeR_DEonly
GeneID	logFC	logCPM	F	PValue	FDR	logCPM_TP14	logCPM_TP25	logCPM_all
PADI3	-6.72195	6.21387	683.013	2.8583e-09	4.59242e-05	0.509325	7.25104	6.2645
TRIM55	-6.88818	6.02732	497.227	1.05057e-08	7.26719e-05	0.170047	7.06472	6.07666
RCSD1	-4.97282	6.34307	467.069	1.35692e-08	7.26719e-05	2.30297	7.3476	6.39062
PLA2G16	-5.30576	4.77479	342.954	4.77985e-08	0.000191155	0.439122	5.78605	4.82107
PAX7	5.31111	4.82361	324.973	5.94868e-08	0.000191155	5.7586	0.595254	4.79824
ITPR1	-2.68838	5.53359	259.57	1.47753e-07	0.000395657	3.59588	6.37459	5.57088
ACSS3	-3.10214	4.59419	225.604	2.59959e-07	0.000491596	2.30665	5.48247	4.63388
LGALS1	-3.34368	6.13707	216.736	3.05401e-07	0.000491596	3.59677	7.0496	6.17567
GCNT2	-5.99159	1.90995	213.099	3.26864e-07	0.000491596	-2.45273	2.91777	1.95217
B4GALNT2	2.69109	5.55375	211.103	3.39442e-07	0.000491596	6.29934	3.71208	5.52146
CTNNB1	14.4249	5.75255	468.641	3.70702e-07	0.000491596	6.7284	-3.67327	5.72948
IFI27	-6.15462	3.19033	206.488	3.70898e-07	0.000491596	-1.67121	4.20911	3.23353
HCP5	-5.06447	3.16126	202.917	3.97756e-07	0.000491596	-0.802068	4.15919	3.20445
NRSN2	-2.89971	5.33419	198.193	4.37091e-07	0.000501624	3.21334	6.20192	5.37306
MR1	-3.35438	3.39554	166.038	8.85584e-07	0.000948578	0.908033	4.3047	3.43552
SAMD9	-8.52302	1.80434	162.465	9.65504e-07	0.000969547	-3.45506	2.8303	1.84745
FRY	-4.14066	3.83544	155.23	1.15672e-06	0.00109324	0.602203	4.80221	3.8781
OLFM2	2.6643	4.42747	145.42	1.49763e-06	0.00132566	5.15126	2.61624	4.38097
SCRN1	-2.81528	6.01357	143.492	1.57868e-06	0.00132566	3.94745	6.86976	6.04844
STS	-2.48026	5.97885	141.697	1.65909e-06	0.00132566	4.21498	6.79151	6.01505
SCGB1B2P	-5.12015	9.61174	140.147	1.73268e-06	0.00132566	5.44491	10.6233	9.66257
HOXB5	-3.94	2.03437	136.92	1.89924e-06	0.00138705	-0.869852	2.97695	2.07296
CHAD	-4.489	4.58741	134.852	2.01651e-06	0.00140866	1.00047	5.57412	4.63348
ADAM19	-3.81326	3.83641	124.172	2.78809e-06	0.00164019	0.94214	4.78567	3.88252
NTN4	-3.20671	6.31276	122.923	2.90071e-06	0.00164019	3.91257	7.2134	6.35297
IGFBP4	-3.39271	3.7689	121.778	3.00895e-06	0.00164019	1.21713	4.68419	3.80865
COL9A2	-4.12988	4.2205	121.389	3.04682e-06	0.00164019	1.02713	5.18891	4.26724
S100A14	2.69609	8.75951	120.24	3.16232e-06	0.00164019	9.48197	6.90777	8.70592
LINC01234	-5.62646	2.72375	119.66	3.22273e-06	0.00164019	-1.61164	3.73452	2.76858
FBN3	-4.01961	2.20905	119.516	3.23792e-06	0.00164019	-0.764246	3.15767	2.24993
WDR72	-4.78454	0.913435	119.246	3.26664e-06	0.00164019	-2.35272	1.87603	0.950785
CLDN1	-2.68344	6.20887	119.246	3.26671e-06	0.00164019	4.25689	7.05016	6.24454
FCHO1	-4.04205	2.96402	116.285	3.60377e-06	0.0017546	-0.135828	3.92102	3.00519
AC145110.1	-5.59709	1.94864	114.51	3.82665e-06	0.00177694	-2.16801	2.9535	1.9953
ELN	2.48702	4.06385	113.518	3.95868e-06	0.00177694	4.77716	2.40407	4.03186
RP5-1139I1.1	-6.8786	0.993558	111.905	4.18554e-06	0.00177694	-3.2605	1.99829	1.03522
HOXB6	-4.34076	2.93454	111.648	4.2232e-06	0.00177694	-0.374247	3.90814	2.97964
RAPGEF3	-2.58085	4.52229	111.565	4.23553e-06	0.00177694	2.69017	5.34763	4.56002
DTX4	-2.96777	4.62699	111.045	4.31322e-06	0.00177694	2.45961	5.50314	4.66808
ACE2	-6.20062	6.60919	109.533	4.54949e-06	0.00182742	1.31377	7.63852	6.65627
JPH2	-2.62183	6.19209	106.052	5.15761e-06	0.00193283	4.32737	7.02199	6.22932
CALML5	10.2129	5.35084	105.971	5.17282e-06	0.00193283	6.34493	-2.789	5.34773
TGM2	-4.85969	1.25652	102.515	5.88228e-06	0.00209224	-2.17445	2.22891	1.29239
CTD-2566J3.1	-3.05319	3.32887	101.901	6.02068e-06	0.00209224	1.0998	4.21112	3.36917
PDE4B	-3.02391	5.07651	101.47	6.12033e-06	0.00209224	2.81921	5.95711	5.11226
ACSL4	5.9857	3.55664	100.451	6.364e-06	0.00213022	4.51667	-1.15842	3.54536
PROB1	-3.59169	1.21558	96.6356	7.39026e-06	0.00242325	-1.30569	2.12325	1.25044
RARRES1	-7.51797	8.5456	94.8628	7.9368e-06	0.00255041	1.9395	9.58718	8.59429
LINC01285	-6.35732	0.490321	92.8999	8.60175e-06	0.00268853	-3.26277	1.47357	0.524101
RIMS2	-3.51525	1.71452	92.5298	8.73477e-06	0.00268853	-0.798459	2.62336	1.75163
TFF3	2.38889	9.1945	92.0854	8.89786e-06	0.00268853	9.87568	7.60349	9.14713
EMP1	-2.05475	6.6982	91.7171	9.03595e-06	0.00268853	5.2899	7.43818	6.73162
ZNF501	7.0776	0.321336	90.88	9.35975e-06	0.0026972	1.23232	-3.45211	0.28595
LGALS3BP	-3.28359	3.68503	90.4297	9.5399e-06	0.0026972	1.2147	4.58961	3.72187
HMX1	2.1301	4.2232	90.3587	9.5687e-06	0.0026972	4.87757	2.85757	4.19564
PSMB8	-6.45611	2.9337	89.4503	9.94681e-06	0.00275544	-2.0879	3.95773	2.97934
PLK2	-3.52831	4.67196	88.5083	1.03587e-05	0.00279624	1.96153	5.59827	4.70935
CKMT2	-2.68344	2.92893	88.323	1.04422e-05	0.00279624	1.03742	3.76394	2.9668
PLIN4	-4.08006	1.72728	86.8465	1.11382e-05	0.00287054	-1.2581	2.67644	1.76671
AKR1C2	-2.60791	3.27517	86.8108	1.11558e-05	0.00287054	1.40623	4.10069	3.30779
HOXB8	-5.25531	0.832411	85.9927	1.15671e-05	0.00287054	-2.67654	1.80611	0.865924
KRT86	3.3381	3.2848	85.9604	1.15837e-05	0.00287054	4.08807	0.905923	3.23991
RP11-280G9.1	-5.78548	3.33125	85.9037	1.1613e-05	0.00287054	-1.26661	4.35307	3.38022
LAMA4	4.30867	2.35462	85.0101	1.20863e-05	0.00291771	3.22629	-0.794734	2.31254
ABAT	-2.35576	4.38977	84.5334	1.23485e-05	0.00291771	2.72709	5.18037	4.42232
LBP	-5.51845	6.78626	83.9861	1.26585e-05	0.00294759	2.14778	7.8021	6.83027
COL16A1	-3.32559	2.99614	83.4758	1.29562e-05	0.00297382	0.536887	3.9018	3.03579
LDHD	-3.40051	3.80318	82.3941	1.36165e-05	0.00308136	1.22229	4.71835	3.8409
HOXB4	-6.96334	1.53912	81.5202	1.41807e-05	0.0031533	-3.09228	2.55355	1.58084
ZNF502	7.20178	0.442223	81.0679	1.44841e-05	0.0031533	1.35835	-3.45143	0.405886
PDP1	-2.56818	7.53239	80.8235	1.46514e-05	0.0031533	5.67085	8.35845	7.56659
CACNA1I	-3.29396	1.80618	80.7251	1.47194e-05	0.0031533	-0.552421	2.69992	1.8446
IQGAP2	-3.26875	5.41239	80.2795	1.50325e-05	0.00317799	2.9204	6.32057	5.45104
AKR1C1	-2.67569	2.74412	78.6425	1.62559e-05	0.00339199	0.857383	3.57778	2.78117
IGFBP5	3.37946	9.06283	78.0682	1.67142e-05	0.0034429	9.90384	6.6035	9.04334
C2CD4B	-4.65855	4.48175	77.3655	1.72969e-05	0.00351784	0.7225	5.47369	4.52566
SMOC2	3.16705	2.25642	76.0617	1.84465e-05	0.00370475	3.05187	0.0713238	2.22463
HSD17B2	-2.81752	2.50609	75.1162	1.934e-05	0.00371146	0.49694	3.35636	2.54198
MYEOV	-3.06624	4.36295	74.879	1.95725e-05	0.00371146	2.09994	5.24855	4.40215
DUSP10	-2.31997	4.11772	74.8542	1.95971e-05	0.00371146	2.47708	4.90211	4.14847
ZIC4	-6.76023	0.128944	74.7851	1.96655e-05	0.00371146	-3.45184	1.10488	0.165267
HRASLS2	-4.63929	0.783594	74.4864	1.9965e-05	0.00371146	-2.35849	1.7375	0.819843
BDKRB2	-3.99282	1.63607	74.3725	2.00808e-05	0.00371146	-1.25441	2.57926	1.67524
RAB31	-3.33994	4.27595	73.5363	2.09561e-05	0.00376132	1.78743	5.18724	4.31724
FAR2P4	-6.71389	0.835617	73.4315	2.10692e-05	0.00376132	-3.25732	1.83421	0.87602
PON3	-2.08452	4.37074	72.5552	2.20445e-05	0.00389219	2.94408	5.11148	4.4013
TMEM213	-2.69666	2.43803	71.8593	2.28592e-05	0.00395301	0.529625	3.26971	2.47149
TPK1	2.58829	2.78053	71.4117	2.3403e-05	0.00395806	3.50485	1.06273	2.74833
ZNF704	2.38543	6.35291	71.0051	2.39111e-05	0.00397293	7.07635	4.76855	6.3418
ZPLD1	-3.33808	2.63812	70.3864	2.47105e-05	0.00397293	0.159284	3.54322	2.6746
RP11-486M23.2	-3.90522	1.32464	70.2911	2.48366e-05	0.00397293	-1.45091	2.25669	1.36024
CPT1C	-2.16222	3.30242	70.2689	2.48661e-05	0.00397293	1.83106	4.05613	3.33564
TNFRSF14	-6.02051	2.62297	70.2505	2.48905e-05	0.00397293	-2.01104	3.64109	2.66943
SPOCD1	-4.95551	0.322941	69.6605	2.56914e-05	0.0040469	-2.8039	1.27478	0.355144
CT45A10	-4.76621	-0.471124	69.0745	2.65186e-05	0.00413665	-3.09095	0.43595	-0.446354
FHL2	-2.05816	3.88202	68.7255	2.70269e-05	0.00417539	2.46936	4.61725	3.91048
SCGB3A1	-4.45499	1.20638	68.2082	2.7803e-05	0.00425439	-1.93703	2.15984	1.23925
ABCA1	2.46919	2.79054	67.8568	2.83458e-05	0.00429653	3.493	1.16877	2.75504
RP11-379F4.4	-4.66294	1.90707	66.3429	3.08413e-05	0.00458252	-1.5604	2.88226	1.94395
TMEM184A	-2.27858	5.31862	66.2013	3.10882e-05	0.00458252	3.73302	6.09986	5.35571
CYP4Z1	-4.12483	2.47557	66.0229	3.14031e-05	0.00458286	-0.658641	3.43227	2.5125
FMO5	-2.33222	3.70479	65.3626	3.26033e-05	0.00467712	2.05547	4.48777	3.73284
CYP4Z2P	-2.63475	5.76536	65.193	3.29207e-05	0.00468085	3.84633	6.59883	5.7984
ZIC1	-5.69773	2.24526	64.8923	3.34929e-05	0.00471199	-2.01622	3.25526	2.29115
ITGB6	-2.83756	5.10825	64.756	3.37564e-05	0.00471199	3.02846	5.96672	5.14331
FAM124B	-6.66771	0.792881	64.6212	3.40194e-05	0.00471199	-3.26368	1.78912	0.828202
MB21D1	-3.90517	0.382161	64.3047	3.46473e-05	0.00475794	-2.17365	1.28753	0.412619
CAMKV	3.17377	3.16446	63.9957	3.52742e-05	0.00479881	3.98077	0.935686	3.14585
ABCB11	-5.75538	1.07093	63.811	3.56555e-05	0.00479881	-2.79867	2.05837	1.10627
C10orf11	3.6432	1.88031	63.7096	3.58671e-05	0.00479881	2.73735	-0.673297	1.86743
GSDMD	-2.50565	3.94554	63.4726	3.63676e-05	0.00479881	2.1415	4.7589	3.97622
PTPRG	2.74512	2.44544	63.4395	3.64383e-05	0.00479881	3.19368	0.601382	2.41591
RP11-57C13.6	-3.78987	3.22833	62.8884	3.76392e-05	0.00491666	0.326322	4.16913	3.26672
TMEM217	-4.4322	0.0701278	62.6638	3.81428e-05	0.00494226	-2.67482	0.994599	0.105969
FCGRT	-6.45626	0.594898	61.9487	3.98024e-05	0.00507544	-3.25732	1.58489	0.635779
MATN2	-2.31177	4.94982	61.525	4.08281e-05	0.00511303	3.35788	5.73281	4.98706
C2CD4A	-4.94457	6.27198	60.9731	4.22139e-05	0.00517749	2.17907	7.27686	6.31819
KCCAT211	-7.05552	4.62556	60.1795	4.43106e-05	0.00539153	-1.20776	5.66463	4.6758
SAMD9L	-6.50681	-0.0970125	59.664	4.57422e-05	0.00544288	-3.45506	0.865111	-0.0619549
HMGCS2	2.28296	6.77175	59.5482	4.60715e-05	0.00544288	7.435	5.27324	6.72608
PLXDC2	-2.40678	3.68981	59.2066	4.70606e-05	0.0054977	1.9713	4.48725	3.71939
ALDH1A1	-3.60416	5.41189	59.1524	4.72199e-05	0.0054977	2.69281	6.34553	5.45566
RET	-3.55638	2.85947	58.8259	4.8194e-05	0.00553868	0.217685	3.78386	2.90006
SIX2	-2.3213	2.78323	58.7532	4.84142e-05	0.00553868	1.17224	3.56425	2.81524
SP100	-4.42511	4.29101	58.6902	4.86061e-05	0.00553868	0.750046	5.27093	4.33218
GLUL	-2.54171	10.2566	58.3382	4.96961e-05	0.00559158	8.43045	11.076	10.2898
RP4-639F20.1	-3.40378	0.177117	58.3158	4.97663e-05	0.00559158	-2.01068	1.04126	0.204609
EPHA2	-2.09243	6.36056	57.811	5.13855e-05	0.00572078	4.90763	7.10921	6.39293
UNC13D	-2.65659	3.34904	57.6435	5.19373e-05	0.00572078	1.47396	4.18315	3.38837
TLR2	-2.49359	4.62792	57.6293	5.19844e-05	0.00572078	2.84519	5.43925	4.66026
HLA-DRB5	-5.66623	0.344524	56.74	5.50432e-05	0.00593543	-3.08871	1.30907	0.376327
PLS3	-3.86065	3.92211	56.4584	5.6058e-05	0.00597395	1.00094	4.86989	3.9652
TOX	3.0291	0.439763	56.3447	5.64744e-05	0.00597395	1.19389	-1.45233	0.407401
COLCA1	8.24414	1.44544	56.2879	5.66841e-05	0.00597395	2.43421	-3.45211	1.45702
REC8	-3.04152	2.2741	56.1281	5.72782e-05	0.0059759	0.0978737	3.1456	2.31195
SLIT2	2.67156	1.93969	55.8731	5.82428e-05	0.00599315	2.69181	0.175537	1.92446
SOD3	-2.66636	5.10014	55.8279	5.8416e-05	0.00599315	3.19368	5.94054	5.14056
PMEPA1	2.21176	3.8048	55.6932	5.89355e-05	0.00599315	4.47852	2.37688	3.78097
RAB6C-AS1	-3.39302	0.341032	55.5449	5.95144e-05	0.00601395	-1.86891	1.21164	0.370716
RP4-607I7.1	-4.35901	0.381258	55.0973	6.13044e-05	0.00610693	-2.44686	1.31126	0.413553
AHR	2.36576	2.2663	54.9928	6.1732e-05	0.00610693	2.9419	0.743799	2.226
NR2F1	2.92511	2.74995	54.8489	6.23264e-05	0.00610693	3.54855	0.743821	2.74189
FAM131C	-3.26566	4.97716	54.5272	6.36819e-05	0.00618087	2.50328	5.88479	5.0169
PLIN5	-6.69192	2.41639	54.4858	6.38591e-05	0.00618087	-2.54823	3.43915	2.46323
CP	-6.63466	0.0147106	53.9231	6.63279e-05	0.00638138	-3.45506	0.978341	0.0431675
FAIM2	2.74147	2.75497	53.4988	6.82681e-05	0.00641441	3.51259	0.906517	2.73271
FAS	-2.74107	2.4708	52.7944	7.1647e-05	0.00669274	0.53822	3.30778	2.50404
KB-1615E4.2	-5.25007	0.604977	52.5354	7.29419e-05	0.00677432	-2.80172	1.57346	0.643013
SPTB	-2.55181	1.62656	52.4033	7.36129e-05	0.00679735	-0.107931	2.42957	1.65874
THSD4	-2.01518	4.44784	51.6355	7.7671e-05	0.00709056	3.07777	5.17768	4.47984
MYL9	-2.07785	4.80386	50.6732	8.31573e-05	0.00747378	3.34315	5.54677	4.82999
HPN	-3.40015	5.41865	50.6552	8.32643e-05	0.00747378	2.82969	6.33663	5.45852
RP4-704D23.1	-2.19307	2.96207	50.442	8.45465e-05	0.00754671	1.47209	3.72186	2.99698
XAF1	-8.39474	-0.135232	78.533	8.67349e-05	0.00765697	-3.67616	0.83555	-0.100059
RP11-5P18.10	-3.43998	1.71855	49.9591	8.75417e-05	0.00768597	-0.776226	2.62232	1.75089
SLITRK5	-3.75744	1.68874	49.6509	8.95227e-05	0.00780673	-1.00122	2.61735	1.73
LXN	-2.69066	3.96617	49.5372	9.02672e-05	0.00780673	2.05815	4.80557	4.00528
GSTT2B	-6.38021	-0.22324	49.2735	9.20251e-05	0.00789724	-3.45184	0.728693	-0.198675
KIF26B	-5.0778	2.82564	49.2172	9.24056e-05	0.00789724	-1.13395	3.81892	2.86649
VCAN	4.17867	5.78351	48.9355	9.43396e-05	0.00797766	6.70816	2.59547	5.7893
RP11-221J22.2	-3.54182	1.0186	48.7463	9.56671e-05	0.00798722	-1.45793	1.91871	1.04966
IL22RA1	-3.88896	-0.0440703	48.7072	9.59441e-05	0.00798722	-2.45399	0.844127	-0.0156347
GS1-594A7.3	-4.94297	0.0182089	48.573	9.69029e-05	0.0080181	-2.93621	0.954842	0.0482375
PLAC1	-2.31477	1.5065	48.3608	9.84441e-05	0.00806565	-0.0532225	2.27378	1.53613
STAT6	-2.31289	6.11076	48.2652	9.91479e-05	0.00806565	4.48313	6.89541	6.14384
CNTNAP4	-8.13516	-0.369911	74.9712	9.94261e-05	0.00806565	-3.67616	0.58809	-0.336767
RP11-326I11.3	-2.00525	2.26616	48.0972	0.0001004	0.00806565	0.922363	2.98641	2.29579
PTPRE	-2.55679	1.9091	47.7159	0.000103317	0.00825868	0.144613	2.71727	1.93965
SP9	3.72347	1.66025	47.6164	0.000104095	0.00827968	2.53494	-0.934592	1.66002
GRIN2D	-3.19553	2.71926	47.3756	0.000106009	0.00834922	0.347372	3.61058	2.75306
IFI44	-6.06052	2.95757	47.2447	0.000107068	0.00835075	-1.81335	3.97472	3.00053
PARP9	-3.35827	5.03144	47.1096	0.000108174	0.00835594	2.43668	5.94499	5.06616
BSND	-2.78866	0.79889	46.8139	0.000110646	0.00849603	-1.0499	1.62003	0.8302
F2R	2.03153	4.48009	46.5306	0.00011308	0.00861069	5.12577	3.1884	4.46069
RNF43	2.18765	3.67265	46.133	0.00011661	0.00879709	4.35835	2.26348	3.66197
IFIT5	-2.22966	3.04856	46.1315	0.000116623	0.00879709	1.48602	3.81287	3.07466
PGBD5	2.69437	2.12036	45.5419	0.000122114	0.00915803	2.8411	0.326887	2.07537
TP63	3.38987	6.09353	45.4967	0.000122548	0.00915803	6.96733	3.63083	6.10351
SPTBN5	-3.19894	1.15824	45.2162	0.000125284	0.00929703	-1.04504	2.03335	1.19252
SERPING1	-3.52235	0.720217	45.0025	0.00012742	0.00939112	-1.6834	1.60961	0.748745
FUT2	-2.13058	1.89678	44.7603	0.000129896	0.00944362	0.452874	2.63675	1.92351
SALL3	2.32908	2.36107	44.4795	0.000132841	0.00961425	3.06663	0.859887	2.34915
IL17REL	-3.72575	-0.747191	44.3694	0.000134019	0.00963599	-2.80303	0.0948113	-0.72353
SHE	-2.17474	1.61988	44.3394	0.000134341	0.00963599	0.168683	2.36493	1.64912
TSHZ2	-5.8806	0.897812	44.2312	0.000135515	0.00967699	-2.93179	1.88556	0.934409
PKP1	2.94455	3.41893	42.9417	0.000150528	0.0105154	4.17772	1.37784	3.37252
IGSF21	4.50704	2.89333	42.32	0.000158503	0.010977	3.76069	-0.470544	2.83354
HMGA2	8.4901	-0.0709027	63.6286	0.000160531	0.0110697	0.850886	-3.67327	-0.0854902
LINC00346	-3.76723	0.589239	41.3789	0.000171599	0.0115935	-1.94245	1.49909	0.624768
SLC16A1-AS1	-2.68859	0.451439	41.3385	0.000172191	0.0115935	-1.30225	1.25231	0.479948
THRSP	-3.82874	5.44715	41.1441	0.000175075	0.0115935	2.52951	6.4002	5.49519
KLF2P4	-5.55405	-0.951323	41.0681	0.000176218	0.0115935	-3.45414	-0.0570459	-0.929963
DOCK8	-2.13411	1.8907	41.043	0.000176597	0.0115935	0.452018	2.63093	1.91766
LONRF3	-3.87689	1.61384	40.9218	0.000178445	0.0115935	-1.21495	2.5456	1.64824
NBL1	3.5291	3.48489	40.7574	0.000180989	0.0115935	4.33967	0.927552	3.47048
SLC15A1	-2.03236	3.44723	40.7494	0.000181114	0.0115935	2.06801	4.1757	3.47628
HLA-DRB1	-2.35939	2.28757	40.5532	0.000184213	0.0116986	0.670873	3.06887	2.31879
BHLHA15	-2.07996	2.87387	40.455	0.00018579	0.0117293	1.44031	3.61242	2.9012
FBLIM1	-2.92093	2.20157	40.3452	0.000187571	0.0117723	0.125494	3.06477	2.24222
CTD-3060P21.1	-4.41068	-0.77568	40.0154	0.000193051	0.0118845	-3.09095	0.0994486	-0.75542
CLU	-2.03947	8.39326	40.003	0.000193261	0.0118845	6.99412	9.1276	8.42379
RP11-58O9.2	-3.68113	-0.202942	39.9956	0.000193386	0.0118845	-2.4498	0.669674	-0.170289
LGALS7	4.10832	-0.805861	39.5536	0.000201064	0.0120093	-0.0244898	-2.93657	-0.841333
TSPEAR-AS1	-2.73665	1.41037	39.4567	0.000202797	0.0120679	-0.448726	2.23917	1.44625
ZNF648	-3.39798	0.374512	39.3949	0.000203912	0.0120895	-1.86389	1.24655	0.407719
NHS	2.23359	1.82273	39.2048	0.000207391	0.0121843	2.50446	0.416111	1.80926
IL17RD	2.19888	4.43319	39.1834	0.000207787	0.0121843	5.12852	3.00718	4.42706
IFI6	-5.96212	7.17441	38.9697	0.000211795	0.0122141	2.05094	8.19816	7.21822
LRRK2	-2.23475	1.63497	38.9438	0.000212288	0.0122141	0.145161	2.39055	1.66584
AC114730.3	3.69293	0.600268	38.8027	0.000214994	0.0122141	1.44526	-1.79649	0.592256
TNFRSF11A	-2.52431	2.1597	38.739	0.00021623	0.0122141	0.429336	2.9659	2.19388
RGMA	3.02375	1.14015	38.7188	0.000216624	0.0122141	1.92116	-0.836621	1.1208
DUOX2	-3.03487	2.36862	38.6975	0.000217041	0.0122141	0.191001	3.2408	2.40732
CTB-50L17.14	-8.33684	-0.187208	57.3117	0.00021717	0.0122141	-3.67616	0.778584	-0.15369
IFI27L2	-2.81978	1.24635	38.6166	0.00021863	0.0122141	-0.712385	2.07881	1.27208
PECAM1	-3.56493	0.993269	38.5703	0.000219548	0.0122141	-1.45486	1.89581	1.02607
SP8	-2.67709	0.193088	38.5627	0.000219698	0.0122141	-1.50344	0.985205	0.222318
RP11-434E6.4	-3.7063	1.12449	38.0855	0.000229435	0.0125813	-1.45308	2.04213	1.16062
ABCC6	-2.27097	2.4086	37.9057	0.000233244	0.0126726	0.838323	3.17654	2.43716
CTD-2313P7.1	-5.32723	-0.433561	37.8953	0.000233465	0.0126726	-3.25732	0.490047	-0.407696
RGS6	-3.16592	1.71193	37.8157	0.000235178	0.0127226	-0.549804	2.58989	1.74706
DHX58	-4.11632	2.02917	37.4904	0.000242343	0.0130225	-1.04905	2.98151	2.06897
RP11-680E19.2	-4.0707	1.00279	37.4255	0.000243804	0.0130573	-1.80705	1.93812	1.0418
KRT5	2.97128	2.10651	37.3299	0.000245978	0.0130865	2.90165	0.0854522	2.09443
PCDHB8	-2.80565	0.108853	36.9681	0.000254422	0.0133454	-1.67565	0.912285	0.132211
MSRB3	-2.54733	2.80484	36.771	0.000259173	0.0134634	0.976428	3.61956	2.83393
ALPL	-3.05993	6.09906	36.7697	0.000259205	0.0134634	3.78712	6.98544	6.13466
IL34	-2.65249	1.32678	36.7125	0.000260603	0.0134634	-0.499841	2.14142	1.35667
RPL18P13	-5.63665	-0.871901	36.476	0.000266491	0.013636	-3.45414	0.0300648	-0.843441
SH3RF3	2.17869	1.5769	36.3824	0.000268869	0.013714	2.24351	0.219826	1.55974
KRTDAP	4.65604	0.962294	36.2911	0.000271211	0.0137462	1.77654	-2.1693	0.873141
RP4-781K5.4	-4.26788	0.824183	36.1227	0.000275598	0.0137673	-2.08475	1.76528	0.856197
KCNS1	-2.88653	3.8689	35.9285	0.000280769	0.0138737	1.73981	4.73401	3.90341
RP11-465B22.8	-8.07101	-0.433871	52.1158	0.000285145	0.0139678	-3.67616	0.522283	-0.404858
CHST2	-2.36125	2.62758	35.4592	0.00029377	0.0142138	0.967196	3.41141	2.65383
HYAL1	-2.02915	1.3383	35.451	0.000294005	0.0142138	0.00905819	2.05375	1.3669
RTBDN	-2.45525	0.357521	35.4421	0.000294258	0.0142138	-1.21674	1.12438	0.385059
BST2	-5.92273	2.30168	35.4175	0.000294961	0.0142138	-2.18606	3.31181	2.34275
DPYD	-7.51609	-0.918033	51.3736	0.000297048	0.0142138	-3.67616	-0.00375781	-0.897275
CLEC2L	-3.60555	0.431557	35.3382	0.000297244	0.0142138	-1.93278	1.32422	0.469676
PLEKHD1	-3.38914	1.35783	35.2878	0.000298705	0.0142412	-1.04331	2.25029	1.38852
LYL1	-4.58651	-1.06208	35.06	0.000305423	0.0145184	-3.25959	-0.202539	-1.03666
LINC01385	-5.09411	-1.32253	35.0076	0.000306995	0.0145501	-3.45414	-0.473369	-1.3031
A2ML1	3.1988	1.52094	34.6339	0.000318501	0.0148761	2.27684	-0.625265	1.45702
STEAP1B	-3.19227	1.08271	34.5158	0.000322247	0.0150074	-1.0934	1.95256	1.11459
TNS1	4.39297	2.43962	34.334	0.000328125	0.015193	3.37347	-0.794748	2.45254
MYCN	2.2603	1.32772	34.2749	0.000330063	0.0152389	1.9967	-0.0813732	1.30264
KRT17	3.54641	0.359239	34.2025	0.000332459	0.0153055	1.12907	-1.87131	0.300195
LGR6	6.5148	4.19777	34.1037	0.00033576	0.0153694	5.20463	-1.05274	4.22362
GALNTL6	-2.89364	0.714579	33.9805	0.000339934	0.0155163	-1.20334	1.54704	0.747599
KANK3	-2.78502	0.743182	33.7636	0.000347446	0.0155864	-1.12313	1.56249	0.771519
RP11-700H6.4	-4.6692	1.33303	33.7529	0.00034782	0.0155864	-2.00279	2.30021	1.3702
CSF1	-2.67872	3.03356	33.7072	0.000349429	0.0155864	1.13775	3.86985	3.07049
NR2F1-AS1	2.03575	2.05403	33.5615	0.000354627	0.0155864	2.69857	0.788629	2.03967
DGUOK-AS1	-2.18568	1.35371	33.5303	0.000355752	0.0155864	-0.0983755	2.09756	1.38202
NLRC5	-3.81074	1.39219	33.5228	0.000356022	0.0155864	-1.35917	2.32045	1.42905
OLFML3	-3.83397	0.865732	33.3704	0.000361591	0.0157872	-1.74056	1.78248	0.901063
RP11-288L9.4	-5.07919	-1.32228	33.2789	0.000364982	0.0158414	-3.45184	-0.475729	-1.30371
ARNT2	2.25493	2.84109	33.2573	0.00036579	0.0158414	3.5346	1.38551	2.82876
ADPRH	-2.9386	2.111	32.9565	0.000377259	0.0161294	0.0520417	2.97314	2.15154
RHOBTB3	2.2592	1.49472	32.6734	0.000388465	0.0165111	2.18641	0.081873	1.48772
RP4-564F22.6	-7.30161	-1.10047	46.6372	0.000390792	0.0165111	-3.67616	-0.20297	-1.08225
CECR1	-2.50143	1.98515	32.5088	0.000395171	0.0165111	0.238778	2.78666	2.01535
CCL5	-3.46108	0.344941	32.4974	0.000395641	0.0165111	-1.93933	1.22323	0.378289
IL15RA	-2.29188	0.228268	32.1039	0.000412289	0.0168616	-1.21674	0.96577	0.253193
LGALS9	-2.84881	1.13736	32.0881	0.000412974	0.0168616	-0.801717	1.97335	1.16608
SLC6A14	-4.99718	-1.39681	32.0764	0.000413485	0.0168616	-3.45414	-0.557161	-1.37649
SP140L	-2.72632	0.59593	32.0036	0.000416668	0.0169484	-1.21299	1.40411	0.620623
SERPINA1	-3.53773	3.18774	31.8774	0.000422267	0.0171215	0.488103	4.11	3.2223
GLYATL1	2.35401	1.84902	31.8597	0.000423057	0.0171215	2.56043	0.35116	1.84137
CTA-292E10.7	7.10972	-1.29674	45.2272	0.000426094	0.0172011	-0.476404	-3.67327	-1.32718
RP11-409I10.2	-4.30271	-0.521911	31.7208	0.000429337	0.0172864	-2.94327	0.365229	-0.496318
CARD9	-2.41336	2.48887	31.5087	0.000439158	0.0172864	0.83389	3.28192	2.52505
HLA-DPA1	-5.03327	-0.226171	31.4964	0.000439734	0.0172864	-3.08557	0.701331	-0.195912
C2orf54	3.09652	1.58258	31.4862	0.000440213	0.0172864	2.38368	-0.487757	1.56815
PRICKLE2	-3.12748	1.1307	31.484	0.000440316	0.0172864	-1.0478	1.99416	1.15762
TSPEAR-AS2	-2.1384	1.9836	31.4188	0.000443404	0.0172864	0.530457	2.72643	2.01136
RP4-781K5.6	-4.78079	-0.466102	31.3457	0.00044689	0.0172864	-3.08781	0.440782	-0.445141
ATP8B3	-2.59193	3.88624	31.3443	0.000446959	0.0172864	2.01414	4.70971	3.91738
RGL3	-2.9885	1.83598	31.3326	0.000447518	0.0172864	-0.291513	2.69713	1.87014
CHADL	-2.92783	0.286005	31.2534	0.000451344	0.0173903	-1.61523	1.11365	0.31786
ADAMTSL3	-3.54534	1.03345	31.2049	0.000453707	0.0174395	-1.39474	1.93504	1.07141
PSG4	-3.64883	1.33076	31.1815	0.000454854	0.0174419	-1.2669	2.24669	1.36228
LGI2	-2.86912	0.540442	31.1159	0.000458085	0.0175188	-1.35337	1.36271	0.563071
RP11-1C8.4	-3.64907	0.0521417	31.0966	0.000459041	0.0175188	-2.25097	0.929521	0.082062
NEB	-2.87307	1.17975	30.9807	0.000464834	0.0176586	-0.782719	2.01767	1.21137
PDZRN3	2.01398	2.44807	30.9193	0.000467937	0.0176586	3.06546	1.19959	2.41447
RP4-612B15.3	-2.56981	-0.00801197	30.8722	0.000470338	0.0176652	-1.61523	0.761311	0.0139437
LINC00884	-2.15708	1.53744	30.7476	0.00047676	0.0177006	0.10392	2.27751	1.56498
RAC2	-7.1951	-1.18678	43.3686	0.000479347	0.0177458	-3.67616	-0.295545	-1.16639
FAM43A	2.25718	3.09846	30.6678	0.00048093	0.0177635	3.75342	1.64701	3.05444
RP11-565A3.2	-6.83353	-1.47284	43.2348	0.000483513	0.0177719	-3.67616	-0.615894	-1.45296
APOLD1	-2.11438	1.35884	30.6008	0.000484466	0.0177719	-0.0554548	2.09041	1.38479
ESRRG	-2.25574	1.4892	30.6006	0.000484478	0.0177719	-0.0202415	2.24585	1.51609
LIF	-2.47974	0.649936	30.5149	0.00048905	0.0177773	-0.967807	1.42409	0.674291
PLEKHS1	-5.31121	-0.448536	30.4253	0.000493887	0.0179126	-3.2605	0.470071	-0.428795
SNX7	-2.15613	2.91007	30.2377	0.00050421	0.0182458	1.46774	3.65969	2.94506
POTEE	-2.76875	-0.0107679	29.958	0.000520096	0.0185697	-1.73453	0.785682	0.0157888
DDO	-3.44324	-0.108063	29.9021	0.000523349	0.0186032	-2.2632	0.749598	-0.0822268
SPAG8	-4.8934	-1.46718	29.7245	0.000533839	0.0187659	-3.45184	-0.64059	-1.44949
NOX5	-2.35427	1.28322	29.6642	0.000537461	0.0187726	-0.291649	2.05443	1.3137
LCN2	-3.37092	6.48762	29.586	0.000542204	0.0188832	3.87326	7.40035	6.52013
RP11-2L8.1	-6.6703	0.035713	29.5153	0.000546539	0.0188844	-3.45506	1.00404	0.0567362
RP11-467L13.7	-2.07598	1.78293	29.3302	0.000558091	0.0190933	0.373492	2.51193	1.80595
LCN1P2	2.72977	-0.0111005	29.2717	0.0005618	0.0191238	0.686759	-1.61769	-0.0463407
IRAK3	-3.08923	3.4859	28.8812	0.000587391	0.0197514	1.15737	4.37058	3.51783
PAPLN	-3.14905	-0.268455	28.8686	0.000588239	0.0197514	-2.17848	0.555434	-0.245136
PLA2G2A	-2.69517	3.01161	28.8411	0.000590098	0.0197523	1.04373	3.84676	3.03976
DDX60L	-3.35943	3.32525	28.7359	0.000597284	0.0199513	0.759271	4.23584	3.35903
GBP1	-2.58619	1.36163	28.6422	0.000603768	0.0199723	-0.426606	2.16562	1.38744
LINC00589	-2.26118	1.1155	28.5558	0.000609828	0.0200062	-0.365444	1.86583	1.14386
EWSAT1	-5.16917	-1.2452	28.518	0.000612505	0.0200264	-3.45184	-0.384019	-1.21962
DNAJC12	-3.15328	0.156357	28.4854	0.000614821	0.0200264	-1.86506	1.00049	0.19031
IL33	-3.39502	0.285409	28.1997	0.000635615	0.0204663	-1.94475	1.14986	0.30713
ABCC6P1	-2.75468	0.0815619	28.1995	0.000635631	0.0204663	-1.67453	0.87634	0.104215
MED15P9	-4.88237	-1.47255	28.171	0.000637753	0.0204669	-3.45184	-0.648014	-1.45403
PSMB8-AS1	-4.22789	-0.314121	28.1101	0.000642312	0.0205169	-2.79562	0.57885	-0.288578
SORCS2	2.41115	1.23434	27.9941	0.000651122	0.0206343	1.91744	-0.287826	1.20107
FAT2	2.22386	3.68982	27.9	0.000658378	0.0207212	4.31483	2.25347	3.62458
ARL11	-2.38233	-0.090134	27.7358	0.000671276	0.0208255	-1.55898	0.650555	-0.0675767
CTB-52I2.4	-2.72436	0.78985	27.7274	0.000671944	0.0208255	-1.05391	1.60425	0.816702
DAPK1	2.22707	0.89794	27.7177	0.000672712	0.0208255	1.57394	-0.4543	0.88832
EPB41L2	-3.55654	3.54599	27.4827	0.00069178	0.0211711	0.924932	4.47158	3.58943
HS3ST6	3.75443	-0.285247	27.4597	0.000693683	0.021189	0.494477	-2.45621	-0.328014
LINC01208	-2.82997	1.95929	27.38	0.000700322	0.0211943	0.00965204	2.80378	1.99662
CYP39A1	-2.8338	1.09192	27.3784	0.000700453	0.0211943	-0.806377	1.92517	1.12581
TDRD10	-3.33733	-1.59989	27.3046	0.000706677	0.0213024	-3.09095	-0.864108	-1.58584
TEX14	-2.97151	-0.2771	27.2808	0.000708697	0.0213233	-2.08832	0.532348	-0.249716
STXBP6	-2.02098	0.961715	27.2502	0.000711304	0.0213617	-0.358905	1.66849	0.983571
KB-1991G8.1	-3.18071	2.87163	27.2148	0.000714333	0.0214079	0.537504	3.76321	2.91089
IFI35	-3.34266	1.02733	27.1159	0.000722892	0.021469	-1.31686	1.90956	1.05307
AKR1B10	3.23521	3.91926	27.0266	0.000730731	0.0215821	4.73238	1.61735	3.89116
TMEM92	-2.61082	0.599793	26.9934	0.000733672	0.021619	-1.12084	1.39429	0.628503
AGMAT	-3.6779	0.0570619	26.9375	0.000738653	0.0216374	-2.25507	0.939863	0.0849216
POM121L9P	-4.08758	-0.236908	26.9138	0.000740778	0.0216374	-2.67181	0.652305	-0.210835
TMEM150C	2.98512	0.160779	26.8813	0.000743704	0.0216469	0.93542	-1.66503	0.154898
NRG2	-2.24665	1.90672	26.852	0.00074636	0.02167	0.377274	2.66974	1.93716
HRH1	-2.08134	2.72594	26.6927	0.000760986	0.0219588	1.27045	3.46212	2.74685
FCN2	-2.82295	0.613851	26.6346	0.000766403	0.0220283	-1.2456	1.43593	0.648087
STEAP4	-2.70764	1.88846	26.4896	0.000780153	0.0222293	-0.0427592	2.71601	1.91301
VNN3	-4.33897	-0.220797	26.4543	0.000783543	0.0222293	-2.79867	0.680059	-0.199908
RP4-781K5.5	-4.98803	-0.744134	26.4129	0.000787548	0.0222773	-3.26277	0.151106	-0.728818
USH1C	-2.7314	-0.0962187	26.2835	0.00080022	0.0224775	-1.80245	0.690835	-0.0712184
GLRA3	-4.00121	-0.0806145	26.2355	0.000804978	0.0224932	-2.56013	0.813814	-0.0508784
RP11-315O6.1	-2.39552	0.27554	26.1989	0.000808637	0.0225303	-1.2581	1.02781	0.298051
CALML3	8.1829	-0.34739	35.8697	0.000810881	0.0225303	0.580626	-3.67327	-0.343945
HSPB7	-2.53405	0.484837	26.1266	0.000815919	0.0226017	-1.16561	1.26724	0.512707
DUOXA1	-2.66077	1.88902	26.0992	0.000818708	0.0226017	0.0219498	2.71277	1.92176
RHOXF1P1	-3.1524	-0.0197092	26.013	0.000827529	0.0227107	-2.00673	0.811737	0.00476965
CTD-2095E4.5	-3.99652	-1.09191	26.0085	0.000827999	0.0227107	-3.09184	-0.263241	-1.0729
BCL11B	3.28286	0.922832	26.0015	0.000828717	0.0227107	1.73934	-1.24333	0.914033
SLC16A2	-2.02043	4.51617	25.8551	0.00084402	0.0229123	3.15139	5.24667	4.5496
CCDC152	-3.35049	-0.324962	25.8275	0.000846943	0.0229123	-2.35436	0.514122	-0.297117
RBFOX3	3.36156	0.573421	25.8263	0.000847071	0.0229123	1.36015	-1.56566	0.535946
APBB1IP	-3.37847	1.06619	25.7389	0.000856406	0.0230847	-1.24769	1.95533	1.10142
RP11-1099M24.9	-3.52517	-0.527517	25.7018	0.000860409	0.0230847	-2.55971	0.315916	-0.504278
HOXB-AS3	-3.93329	0.60731	25.5289	0.000879378	0.0233537	-2.00756	1.52339	0.640519
RP13-128O4.3	-2.29488	0.7786	25.253	0.000910741	0.0239139	-0.732366	1.5323	0.805629
GABRR2	-3.87374	-1.19089	25.2517	0.000910892	0.0239139	-3.08871	-0.377279	-1.17201
HOXB-AS2	-3.4392	-0.77489	25.0354	0.000936448	0.0243533	-2.67697	0.0484307	-0.746019
RP11-293M10.6	-3.22331	-1.38528	25.008	0.000939754	0.0243533	-2.9371	-0.636072	-1.37142
TLR3	-3.13013	0.0563475	24.9409	0.000947897	0.0244349	-1.94398	0.895373	0.0820795
SULF2	-2.85287	-0.875431	24.9101	0.000951672	0.0244349	-2.45273	-0.117817	-0.85958
HLA-DRA	-3.301	2.09592	24.9089	0.00095182	0.0244349	-0.330056	2.98717	2.12545
MUC16	3.72226	0.021872	24.9072	0.000952029	0.0244349	0.842609	-2.24806	0.000365259
UBE2L6	-3.23071	3.61674	24.8301	0.000961548	0.0245225	1.15351	4.51368	3.64727
LINC00869	-2.28775	-0.296736	24.7137	0.000976149	0.0247378	-1.67565	0.417683	-0.279509
PPP4R1L	-3.85001	-0.647769	24.6538	0.000983763	0.0248915	-2.79693	0.211472	-0.617916
KLF15	-2.58535	1.45891	24.4083	0.00101577	0.0254227	-0.319363	2.27012	1.49427
GLIPR2	2.46253	1.51484	24.375	0.00102023	0.025493	2.25001	-0.0617825	1.5156
OAS2	-5.14355	4.29258	24.2607	0.00103565	0.0257582	0.056778	5.3002	4.33728
SLC11A1	-2.06666	1.57969	24.232	0.00103957	0.0257758	0.190976	2.30502	1.60568
HERC2P4	-3.84424	-0.629663	24.1312	0.00105348	0.0258476	-2.80172	0.224822	-0.606909
RP11-321G12.1	-4.51204	-1.11992	24.1295	0.00105373	0.0258476	-3.25732	-0.271053	-1.10186
HLA-F	-2.85186	2.96188	24.0581	0.00106372	0.0260133	0.878133	3.8145	2.99191
MISP	2.77631	0.336436	23.7572	0.00110718	0.0266385	1.02867	-1.35659	0.284183
SLC16A3	-4.12918	3.5812	23.7567	0.00110725	0.0266385	0.348263	4.54692	3.62121
ABCC12	-3.27605	3.38506	23.7386	0.00110994	0.0266385	0.977752	4.29002	3.4289
HOXB7	-2.78423	2.54182	23.7321	0.0011109	0.0266385	0.599256	3.38442	2.57838
TBX6	-2.07712	1.27816	23.7214	0.0011125	0.0266385	-0.0968924	1.99989	1.30379
RP11-134G8.5	-2.3001	0.352679	23.6178	0.00112806	0.0268378	-1.09467	1.0935	0.377386
RASGEF1B	2.00925	1.83414	23.5861	0.00113287	0.0268581	2.45023	0.603115	1.80259
CASP16P	-2.12327	-0.166803	23.492	0.00114732	0.0270292	-1.44844	0.527071	-0.146328
UGT8	-3.39593	1.76908	23.4003	0.00116163	0.0272263	-0.621536	2.67156	1.81249
ARHGEF28	-2.07103	1.62614	23.3254	0.00117346	0.0272852	0.280144	2.35026	1.65779
C6orf223	-2.11706	0.96791	23.2422	0.0011868	0.0274493	-0.418952	1.69267	0.992197
LINC00162	-2.44324	0.904876	23.2339	0.00118815	0.0274493	-0.741161	1.68379	0.931323
TRABD2A	-4.03945	-0.773182	23.2282	0.00118907	0.0274493	-2.94151	0.0834554	-0.755075
NPM2	-2.2981	-0.241746	22.9952	0.00122751	0.027947	-1.61491	0.476779	-0.22037
RARRES3	-3.24843	4.43723	22.9613	0.00123324	0.027947	1.94023	5.33974	4.4699
PRSS12	-2.60988	-0.379856	22.8316	0.00125544	0.0283302	-1.93703	0.374745	-0.361265
S100A16	2.20578	7.8094	22.6179	0.0012931	0.0289363	8.48286	6.37332	7.78361
PRR5L	2.70391	0.176414	22.5563	0.00130423	0.0291043	0.904911	-1.44982	0.163764
ERBB4	-2.26001	1.93388	22.4683	0.00132032	0.0293338	0.380791	2.69577	1.96154
KRT79	3.68193	-0.656918	22.4404	0.00132547	0.0293338	0.136097	-2.66966	-0.666992
TLL2	-2.55199	-0.844742	22.369	0.00133878	0.029466	-2.25792	-0.120595	-0.826659
RP11-324D17.1	-2.43027	3.10887	22.3365	0.00134488	0.0295506	1.37987	3.90548	3.13613
RP11-538D16.2	-3.67049	-0.811652	22.3044	0.00135096	0.029572	-2.80433	0.0239909	-0.78655
GAL3ST2	3.49398	1.21943	22.2289	0.00136537	0.0297254	2.0757	-1.13171	1.22452
PLSCR1	-3.90827	3.74751	22.023	0.00140564	0.0303366	0.661882	4.69792	3.78199
ADAM12	-3.88447	0.983372	22.0084	0.00140855	0.0303366	-1.72659	1.90545	1.01599
ABLIM2	2.2562	1.3102	21.979	0.00141445	0.0303549	1.94319	-0.0810351	1.25996
GPRC5A	-3.84592	-0.897247	21.9611	0.00141803	0.030378	-2.94327	-0.0568988	-0.873696
APOL6	-3.26798	3.13987	21.8585	0.0014389	0.0305399	0.651422	4.03839	3.16936
ASPG	-3.71534	-0.997031	21.8261	0.00144556	0.0305889	-2.93489	-0.174681	-0.974887
PTPRN2	2.73886	0.646723	21.7872	0.00145359	0.0306897	1.33758	-1.05458	0.590732
RPGRIP1	-2.18258	0.029663	21.6713	0.00147791	0.030895	-1.31085	0.74314	0.0532532
RP11-210M15.2	2.26113	0.776889	21.6604	0.00148024	0.030895	1.42575	-0.601635	0.742372
SP6	2.75579	7.40737	21.6556	0.00148126	0.030895	8.2173	5.50687	7.42247
PARM1	-2.42972	2.32986	21.6513	0.00148216	0.030895	0.598411	3.12242	2.35244
ANKRD20A5P	2.60115	-0.808558	21.6075	0.00149152	0.0310418	-0.139771	-2.17448	-0.827135
RPSAP12	2.43272	-0.319908	21.4953	0.00151583	0.0313309	0.329372	-1.67775	-0.351194
DLX5	3.11907	-1.12701	21.3397	0.00155035	0.031654	-0.431821	-2.67456	-1.15418
LCK	-2.82787	-1.22815	21.3344	0.00155155	0.031654	-2.67868	-0.499859	-1.21387
RP11-157G21.2	-2.38072	3.35915	21.3326	0.00155194	0.031654	1.66381	4.15142	3.38876
CAMP	-3.8409	0.863117	21.1902	0.00158443	0.0320618	-1.79749	1.77784	0.891025
RAB33A	-2.52136	0.438045	21.1391	0.0015963	0.0321804	-1.22066	1.21576	0.459659
RP5-1033H22.2	-2.40717	-0.378994	21.1158	0.00160175	0.0322175	-1.80475	0.349364	-0.360486
AKT3	-2.89349	-1.16934	21.085	0.00160898	0.0322716	-2.67654	-0.430256	-1.154
CLDN16	-3.65733	-0.387543	21.0144	0.00162572	0.0324478	-2.56732	0.471396	-0.362489
MCAM	-2.08139	1.01922	20.8686	0.00166098	0.0328037	-0.352311	1.73711	1.03939
FGD5	3.059	3.80779	20.8629	0.00166238	0.0328037	4.62447	1.65909	3.79934
BTNL10	-2.17557	0.0290625	20.8564	0.00166397	0.0328037	-1.30913	0.737134	0.0498504
KB-173C10.2	-3.63958	2.08208	20.8224	0.00167236	0.032902	-0.589489	3.00164	2.11988
ADGRL3	-2.04369	1.20421	20.8012	0.0016776	0.0329511	-0.158403	1.91787	1.22567
PREX1	2.6881	4.05408	20.7713	0.00168504	0.0330165	4.84221	2.23007	4.06074
IRF9	-3.35493	1.29556	20.6934	0.00170463	0.0331769	-1.07693	2.18329	1.32903
MYADML2	-3.65637	-1.36087	20.6019	0.001728	0.0334393	-3.08871	-0.577966	-1.34672
RIMS1	-2.72401	-0.181538	20.5331	0.00174581	0.0334813	-1.86389	0.604645	-0.152206
CD74	-3.71269	0.362734	20.5305	0.0017465	0.0334813	-2.07954	1.25578	0.393685
RP11-849I19.1	2.18688	0.303653	20.5074	0.00175252	0.0334813	0.938753	-0.972971	0.276789
FADS1	-2.43368	1.4927	20.2971	0.00180873	0.0340291	-0.1338	2.27833	1.52322
LRRFIP1P1	-2.00779	0.649384	20.2304	0.00182703	0.0341733	-0.633189	1.34707	0.673418
CD19	-3.70082	-0.33958	20.1898	0.00183827	0.0343435	-2.55418	0.52702	-0.3094
NSG1	2.87703	-0.818133	20.1327	0.00185422	0.0345212	-0.136127	-2.34702	-0.851766
AC006277.3	-2.10778	-0.580869	20.0873	0.00186703	0.0345487	-1.79905	0.0932262	-0.561764
TMC8	-2.56328	0.255904	20.0705	0.00187182	0.0345487	-1.39915	1.03538	0.28049
HERC6	-3.13277	3.09356	20.0667	0.0018729	0.0345487	0.724673	3.97929	3.12134
DENND2D	-2.60957	0.22699	19.9648	0.00190217	0.0350083	-1.45793	1.00937	0.245349
KCP	-3.61402	-1.38985	19.9345	0.00191099	0.0350902	-3.08871	-0.613476	-1.37521
LINC01348	-4.25189	3.49586	19.8981	0.00192165	0.0351653	0.256013	4.46863	3.54237
TRANK1	-2.60783	2.11919	19.8202	0.00194471	0.0355365	0.241309	2.93682	2.14269
CTD-2325A15.3	-3.52618	-1.47163	19.7869	0.00195467	0.035569	-3.09318	-0.707078	-1.45491
VTCN1	-2.92666	1.09564	19.7865	0.00195478	0.035569	-0.930541	1.94026	1.12531
MUC20	-3.0134	-0.494613	19.6336	0.00200136	0.0360213	-2.25507	0.30376	-0.473865
GPNMB	2.64937	5.32293	19.5956	0.00201313	0.0360993	6.0253	3.51648	5.25871
RP11-855A2.5	-2.56124	-0.59595	19.5593	0.00202447	0.0361801	-2.08632	0.141894	-0.58008
SLC5A10	-3.47983	-1.49466	19.5528	0.00202651	0.0361801	-3.09408	-0.736498	-1.48029
VANGL2	3.15565	-0.146578	19.4515	0.00205861	0.0364109	0.589512	-2.0093	-0.185922
RP11-228B15.4	-2.37998	-0.454537	19.4473	0.00205997	0.0364109	-1.86121	0.268396	-0.434459
NPW	-2.23825	0.220952	19.4339	0.00206427	0.0364469	-1.17729	0.949039	0.243425
RP11-443B7.1	-3.07929	1.38358	19.2753	0.00211598	0.0369009	-0.739352	2.25087	1.41615
C6orf141	-2.43199	1.5662	19.2637	0.00211985	0.0369009	-0.042083	2.35327	1.60441
LINC00899	-2.05382	0.500583	19.1962	0.00214241	0.0370906	-0.788204	1.20081	0.525201
ALOX12B	-2.91526	-0.0282944	19.1557	0.00215606	0.0371745	-1.86733	0.783227	-0.00698859
RP11-730K11.1	-2.53794	-1.25738	19.1253	0.00216639	0.0372671	-2.55843	-0.564789	-1.24036
C1orf64	-2.12327	0.426553	19.0546	0.00219068	0.0376044	-0.901368	1.14263	0.457649
ANK2	-3.25914	-0.135661	19.021	0.00220235	0.037724	-2.17121	0.709605	-0.103183
ECI2	-3.63547	0.229412	18.8639	0.00225787	0.0385109	-2.0967	1.11402	0.261027
Z97634.3	-2.20737	-0.51238	18.8529	0.00226182	0.0385372	-1.80624	0.180544	-0.495422
ATP10D	-2.40864	0.775808	18.786	0.00228606	0.0387858	-0.837795	1.54511	0.79654
ERAP2	-2.04477	4.01743	18.6986	0.0023182	0.0389245	2.56656	4.75247	4.03838
P3H2	-3.04877	-0.598607	18.6686	0.00232938	0.0389245	-2.35561	0.1972	-0.58236
LINC00482	-3.68982	1.16352	18.6679	0.00232966	0.0389245	-1.44093	2.07504	1.19479
FAM163B	3.66334	0.446321	18.6559	0.00233413	0.0389245	1.29555	-1.87845	0.444381
FABP6	-2.13721	6.18278	18.6524	0.00233542	0.0389245	4.66689	6.93097	6.20369
RP11-806O11.1	-2.64315	-0.529919	18.6121	0.0023506	0.039056	-2.08354	0.227661	-0.505661
LBX2-AS1	-2.53904	0.233054	18.5909	0.00235861	0.0390678	-1.38936	1.00715	0.259664
PROCA1	-2.05085	0.898082	18.5777	0.00236362	0.0390703	-0.439569	1.60896	0.923186
C15orf48	-3.58835	1.80358	18.5611	0.00236994	0.0391008	-0.848594	2.71671	1.83149
SLC35F4	-3.63733	-1.0611	18.5503	0.00237404	0.0391008	-2.94327	-0.24647	-1.03875
RP11-757G1.6	-2.02075	4.06529	18.543	0.00237684	0.0391008	2.72884	4.79402	4.10282
TRAF1	-2.59182	2.38409	18.5409	0.00237764	0.0391008	0.564681	3.2034	2.42064
DLX3	2.5003	1.2102	18.4832	0.00239986	0.0393455	1.95628	-0.374223	1.21814
LZTS1	2.49697	2.1331	18.4423	0.00241579	0.0394858	2.88931	0.503022	2.14265
AC145343.2	-2.30594	-0.273125	18.3771	0.00244139	0.0397238	-1.67897	0.449549	-0.253254
SYNC	-2.16958	0.908164	18.3676	0.00244519	0.0397238	-0.474247	1.64115	0.939322
DPYSL5	4.15943	3.03467	18.3452	0.00245406	0.0398276	3.97319	-0.0584792	3.05996
RP11-599B13.9	-2.60722	0.388177	18.32	0.00246413	0.0398452	-1.29162	1.17672	0.415669
LOC440461	-3.59937	-0.830235	18.3053	0.00247002	0.0398452	-2.79562	-0.00157059	-0.804385
DZIP1L	-3.30186	-1.33867	18.2921	0.00247534	0.039891	-2.93621	-0.577567	-1.32248
PEAR1	-3.34949	-0.0581733	18.2849	0.00247822	0.0398973	-2.16919	0.791137	-0.0331656
ACP5	-3.07541	-1.03534	18.2144	0.00250687	0.0402377	-2.67052	-0.267249	-1.01497
ZFR2	2.13572	-0.464206	18.1814	0.00252039	0.040374	0.160384	-1.61819	-0.472446
CLDN10	4.27069	-0.965141	18.1177	0.0025468	0.0407107	-0.151739	-3.08227	-0.971909
SNAP91	-2.15493	1.56689	18.1026	0.00255311	0.0407107	0.105739	2.31007	1.59468
LOXL4	-2.87894	-0.732773	18.1003	0.00255408	0.0407107	-2.35272	0.034515	-0.718494
RP11-603B24.2	2.39413	-0.50394	17.9735	0.00260784	0.0411759	0.13489	-1.80569	-0.532311
CD14	-2.64311	2.26567	17.9	0.00263961	0.0413359	0.378809	3.09069	2.29179
GAS2L2	-2.60769	1.00937	17.6653	0.00274448	0.0423588	-0.749453	1.81361	1.04076
C1orf228	-2.22199	1.24252	17.6521	0.00275055	0.0424118	-0.241587	1.98829	1.26894
AFF2	-2.02431	-0.184993	17.6323	0.00275965	0.04243	-1.40237	0.493811	-0.161002
BEST1	-2.33697	0.3266	17.5534	0.00279628	0.0426377	-1.16561	1.0752	0.351198
WDR63	-2.3162	-1.02249	17.5172	0.00281333	0.042736	-2.25997	-0.343597	-1.00631
ADARB2-AS1	-2.06168	-0.463436	17.5155	0.00281414	0.042736	-1.67824	0.207227	-0.448903
RP11-346M5.1	-3.26055	-1.34364	17.5088	0.00281729	0.0427436	-2.93798	-0.586041	-1.32833
RP6-114E22.1	-2.11741	0.0649563	17.2136	0.00296131	0.0441987	-1.26113	0.767725	0.0830296
RLTPR	-2.39914	-1.07672	17.2089	0.00296366	0.0441987	-2.35065	-0.390192	-1.06206
CCL20	-2.90023	2.08981	17.2032	0.00296655	0.0441987	-0.00227679	2.9451	2.11677
PNMT	-3.74391	-0.543426	17.1867	0.00297488	0.0441987	-2.67396	0.312887	-0.522647
RP5-965G21.4	-2.79948	-0.565022	17.1829	0.00297677	0.0441987	-2.17407	0.208747	-0.540274
PDPK2P	-2.53429	-1.44349	17.1326	0.00300241	0.0444605	-2.67482	-0.76914	-1.42764
LINC01272	-3.09639	-1.04684	17.1189	0.00300939	0.044462	-2.67783	-0.27899	-1.03486
RP11-495P10.7	-2.90758	-1.02088	17.1188	0.00300947	0.044462	-2.56183	-0.267762	-1.00364
AC096574.5	-2.29455	0.164334	17.1162	0.00301081	0.044462	-1.26765	0.901385	0.188398
FMO2	-2.11719	0.386763	17.0054	0.00306837	0.0449814	-0.970871	1.09752	0.40541
GNG4	2.01377	2.61105	16.9354	0.00310548	0.045191	3.25523	1.34816	2.59704
MCOLN3	-2.95067	2.74357	16.9136	0.00311714	0.045191	0.676119	3.61027	2.786
CLCNKA	-3.06773	0.996309	16.9119	0.00311802	0.045191	-1.11192	1.85262	1.0287
FGF2	-2.08573	2.81634	16.9004	0.00312422	0.0452018	1.44063	3.55364	2.85376
DDX60	-3.80929	4.39451	16.8978	0.00312561	0.0452018	1.36283	5.34162	4.42991
TG	-2.32049	0.271054	16.875	0.00313793	0.0453392	-1.20428	1.01237	0.292978
RP11-16D22.2	-2.92466	-0.965633	16.8674	0.00314204	0.0453577	-2.55631	-0.20611	-0.944587
LGALS7B	3.8234	1.24486	16.8035	0.00317686	0.0456962	2.04488	-1.38204	1.17872
PARP14	-2.87705	4.52426	16.7826	0.00318835	0.0457746	2.33432	5.38754	4.5512
CTD-2527I21.15	-2.95278	-0.946658	16.7317	0.00321662	0.0460209	-2.55334	-0.180291	-0.922835
SOX2	2.13473	-0.839946	16.5601	0.00331407	0.0468845	-0.26286	-1.93465	-0.868047
ADAMTS4	2.20969	4.02884	16.5587	0.00331492	0.0468845	4.74026	2.59621	4.03493
NRN1	-2.98919	3.42254	16.5117	0.00334225	0.0471465	1.19751	4.29307	3.45309
KIF1A	2.07855	5.21817	16.426	0.00339286	0.0474696	5.8565	3.89448	5.18574
SLCO4C1	-2.78755	1.18852	16.4047	0.00340555	0.0475358	-0.720238	2.01471	1.21423
ETV7	-2.48095	-0.290266	16.3507	0.0034381	0.0477854	-1.80848	0.453498	-0.276743
FAM157C	-2.62409	-0.180907	16.3171	0.00345853	0.0478703	-1.78994	0.586669	-0.155736
KB-1460A1.1	-2.09426	-0.0757693	16.3015	0.00346804	0.0478703	-1.3437	0.61534	-0.0555754
RP11-236L14.1	-3.32253	-1.05471	16.2068	0.00352665	0.0484986	-2.79867	-0.267371	-1.04021
PIK3R5	-2.64203	0.933762	16.1657	0.00355244	0.0486433	-0.88372	1.7406	0.956853
NEU4	4.41676	1.54934	16.0927	0.00359891	0.0489617	2.46278	-1.58773	1.55171
LRRC55	-4.73795	0.699758	15.9518	0.00369068	0.0497467	-2.45106	1.65691	0.726176
